# Supplementary material for: Tryptophan derivatives regulate the transcription of Oct4 in stem-like cancer cells
Source: Nat Commun. 2015 Jun 10;6:7209. doi: 10.1038/ncomms8209 (PMC4490363; doi:10.1038/ncomms8209)
Supplement: Supplementary Dataset 1 — Comparison of gene expression levels in parental U87 cells and U87 tumor spheres treated with or without ITE [file ncomms8209-s2.xls]

## Sheet: genes rescued by ITE
Supplementary Dataset 1: Comparison of gene expression levels in parental U87 cells and U87 tumor spheres treated with or without ITE
	A: Genes whose expression levels in U87 tumor spheres were brought closer to those of parental U87 cells by ITE treatment
Symbol	Description	Mean(Parent)	Mean(Tumor Sphere)	Mean(Tumor Sphere ITE)	Ratio(Tumor Sphere vs. Parent)	Ratio(Tumor Sphere ITE vs. Parent)	(sphere-parental)/(ITE-parental)
HK2	hexokinase 2	6.42335	10.3769	6.42335	15.4933	1	#DIV/0!
HIST1H2BC	histone cluster 1, H2bc	3.66691	5.70819	3.66691	4.1161	1	#DIV/0!
CDKN1C	Cyclin-dependent kinase inhibitor 1C (p57, Kip2)	5.90271	7.82596	5.90271	3.79275	1	#DIV/0!
MTSS1L	metastasis suppressor 1-like	4.12402	6.01851	4.12402	3.7179	1	#DIV/0!
PDE7B	phosphodiesterase 7B	4.22217	6.09141	4.22217	3.6534	1	#DIV/0!
ABI3BP	ABI family, member 3 (NESH) binding protein	6.09789	7.87397	6.09789	3.42494	1	#DIV/0!
ANKRD1	ankyrin repeat domain 1 (cardiac muscle)	3.01113	4.76332	3.01113	3.36871	1	#DIV/0!
PCID2	PCI domain containing 2	5.65802	7.33834	5.65802	3.205	1	#DIV/0!
SNRNP48	small nuclear ribonucleoprotein 48kDa (U11/U12)	4.58945	6.05889	4.58945	2.76914	1	#DIV/0!
ATL2	atlastin GTPase 2	4.37205	5.83676	4.37205	2.76007	1	#DIV/0!
HEY2	hairy/enhancer-of-split related with YRPW motif 2	5.74128	7.19759	5.74128	2.74404	1	#DIV/0!
SLC16A10	solute carrier family 16, member 10 (aromatic amino acid transporter)	3.97478	5.4059	3.97478	2.69655	1	#DIV/0!
PTPN14	protein tyrosine phosphatase, non-receptor type 14	4.22217	5.5719	4.22217	2.54864	1	#DIV/0!
RUFY3	RUN and FYVE domain containing 3	3.4663	4.7695	3.4663	2.46777	1	#DIV/0!
RPL4	ribosomal protein L4	5.0378	6.32882	5.0378	2.44701	1	#DIV/0!
MLL	myeloid/lymphoid or mixed-lineage leukemia (trithorax homolog, Drosophila)	5.74128	7.03151	5.74128	2.44567	1	#DIV/0!
CXADR /// CXADRP2 /// CXADRP3	coxsackie virus and adenovirus receptor /// coxsackie virus and adenovirus receptor pse	2.8557	4.05856	2.8557	2.30196	1	#DIV/0!
RND1	Rho family GTPase 1	4.64513	5.79119	4.64513	2.2131	1	#DIV/0!
PTGER3	prostaglandin E receptor 3 (subtype EP3)	2.96526	4.03294	2.96526	2.09607	1	#DIV/0!
PRG2	proteoglycan 2, bone marrow (natural killer cell activator, eosinophil granule major ba	4.15628	5.21247	4.15628	2.07943	1	#DIV/0!
GNA13	guanine nucleotide binding protein (G protein), alpha 13	3.28092	4.28681	3.28092	2.00819	1	#DIV/0!
EXOC4	exocyst complex component 4	4.73466	3.73396	4.73466	0.499757	1	#DIV/0!
ARHGAP32	Rho GTPase activating protein 32	5.59971	4.59262	5.59971	0.497549	1	#DIV/0!
COASY	CoA synthase	7.63461	6.62683	7.63461	0.497308	1	#DIV/0!
MOCS3	molybdenum cofactor synthesis 3	6.57733	5.56729	6.57733	0.496533	1	#DIV/0!
SLC25A15	solute carrier family 25 (mitochondrial carrier; ornithine transporter) member 15	7.54556	6.51503	7.54556	0.489533	1	#DIV/0!
HLTF	helicase-like transcription factor	9.49484	8.46092	9.49484	0.488382	1	#DIV/0!
CLEC16A	C-type lectin domain family 16, member A	7.11019	6.05405	7.11019	0.480915	1	#DIV/0!
COL5A1	collagen, type V, alpha 1	8.88109	7.8212	8.88109	0.479667	1	#DIV/0!
F8	coagulation factor VIII, procoagulant component	6.31276	5.23463	6.31276	0.473641	1	#DIV/0!
TP53RK	TP53 regulating kinase	4.83779	3.73826	4.83779	0.466669	1	#DIV/0!
LARS	leucyl-tRNA synthetase	7.30524	6.19954	7.30524	0.464676	1	#DIV/0!
DOCK2	dedicator of cytokinesis 2	4.82008	3.7018	4.82008	0.46064	1	#DIV/0!
PHTF1	putative homeodomain transcription factor 1	6.57733	5.45892	6.57733	0.460602	1	#DIV/0!
SEL1L	sel-1 suppressor of lin-12-like (C. elegans)	5.51812	4.38353	5.51812	0.455464	1	#DIV/0!
ITGAV	integrin, alpha V (vitronectin receptor, alpha polypeptide, antigen CD51)	6.91281	5.76188	6.91281	0.450335	1	#DIV/0!
SNX19	sorting nexin 19	7.16819	6.01277	7.16819	0.448936	1	#DIV/0!
ZNF45	zinc finger protein 45	5.16334	3.98849	5.16334	0.442929	1	#DIV/0!
TRUB2	TruB pseudouridine (psi) synthase homolog 2 (E. coli)	8.30299	7.10906	8.30299	0.437112	1	#DIV/0!
MIPEP	mitochondrial intermediate peptidase	8.0489	6.81617	8.0489	0.425511	1	#DIV/0!
TMEM67	transmembrane protein 67	5.44273	4.19497	5.44273	0.421099	1	#DIV/0!
TMEM67	transmembrane protein 67	4.98603	3.73826	4.98603	0.421099	1	#DIV/0!
C7orf36	chromosome 7 open reading frame 36	7.28071	6.02416	7.28071	0.418544	1	#DIV/0!
MLH3	mutL homolog 3 (E. coli)	6.71186	5.42008	6.71186	0.408447	1	#DIV/0!
TATDN3	TatD DNase domain containing 3	6.68407	5.36322	6.68407	0.400299	1	#DIV/0!
SLC38A9	solute carrier family 38, member 9	6.50504	5.12331	6.50504	0.383759	1	#DIV/0!
FER	fer (fps/fes related) tyrosine kinase	7.30524	5.8755	7.30524	0.371197	1	#DIV/0!
KIAA1377	KIAA1377	6.30061	4.79451	6.30061	0.352062	1	#DIV/0!
SUOX	sulfite oxidase	6.76146	5.2442	6.76146	0.349349	1	#DIV/0!
TXNDC15	thioredoxin domain containing 15	8.25184	6.72429	8.25184	0.346865	1	#DIV/0!
C1orf131	chromosome 1 open reading frame 131	6.78781	5.23779	6.78781	0.341504	1	#DIV/0!
NNT	nicotinamide nucleotide transhydrogenase	6.09789	4.53069	6.09789	0.337464	1	#DIV/0!
ARHGEF9	Cdc42 guanine nucleotide exchange factor (GEF) 9	6.21904	4.64156	6.21904	0.335067	1	#DIV/0!
PUS7L	pseudouridylate synthase 7 homolog (S. cerevisiae)-like	4.90125	3.2634	4.90125	0.321336	1	#DIV/0!
PRMT2	protein arginine methyltransferase 2	8.25184	6.61215	8.25184	0.320925	1	#DIV/0!
F8	coagulation factor VIII, procoagulant component	8.8355	7.17145	8.8355	0.315552	1	#DIV/0!
C21orf33	chromosome 21 open reading frame 33	9.21875	7.51689	9.21875	0.307389	1	#DIV/0!
PHF15	PHD finger protein 15	9.23719	7.31493	9.23719	0.26384	1	#DIV/0!
LYPLAL1	lysophospholipase-like 1	6.81369	4.77748	6.81369	0.243803	1	#DIV/0!
PAFAH2	platelet-activating factor acetylhydrolase 2, 40kDa	7.14798	5.07256	7.14798	0.237267	1	#DIV/0!
NEK1	NIMA (never in mitosis gene a)-related kinase 1	7.15812	5.01392	7.15812	0.22622	1	#DIV/0!
DOLK	dolichol kinase	7.59116	5.16265	7.59116	0.185758	1	#DIV/0!
KRCC1	lysine-rich coiled-coil 1	7.30524	4.77942	7.30524	0.173641	1	#DIV/0!
ETS2	v-ets erythroblastosis virus E26 oncogene homolog 2 (avian)	7.61343	8.96608	7.61258	2.55381	0.999412	2642.53
SEC24A	SEC24 family, member A (S. cerevisiae)	5.95102	9.05119	5.94296	8.57521	0.994428	1359.51
BCAR3	breast cancer anti-estrogen resistance 3	5.02022	6.56911	5.01738	2.92592	0.998036	980.611
AASDHPPT	aminoadipate-semialdehyde dehydrogenase-phosphopantetheinyl transferase	7.72926	6.05513	7.73132	0.313355	1.00143	480.171
PAPD5	PAP associated domain containing 5	7.88689	8.94324	7.88362	2.07967	0.997735	476.675
C2orf74	chromosome 2 open reading frame 74	8.43251	6.72957	8.42988	0.307159	0.998175	379.639
SLC3A2	solute carrier family 3 (activators of dibasic and neutral amino acid transport), membe	8.71479	10.7213	8.72659	4.01798	1.00821	367.598
BACE2	beta-site APP-cleaving enzyme 2	9.1769	10.3138	9.18203	2.19911	1.00356	336.829
BAG1	BCL2-associated athanogene	7.38228	9.21842	7.39369	3.57054	1.00794	323.746
AVL9	AVL9 homolog (S. cerevisiase)	7.25009	8.36777	7.25575	2.16998	1.00393	297.705
KLF4	Kruppel-like factor 4 (gut)	6.0046	8.01303	5.98853	4.02347	0.988925	273
IRF2BP2	interferon regulatory factor 2 binding protein 2	8.60438	10.5364	8.58939	3.81591	0.989662	272.384
NMB	neuromedin B	9.21875	12.0541	9.25147	7.13726	1.02294	267.535
ANGEL2	angel homolog 2 (Drosophila)	7.58956	6.32664	7.58616	0.416698	0.997646	247.792
NR0B1	nuclear receptor subfamily 0, group B, member 1	7.20374	8.92331	7.18967	3.29339	0.9903	236.432
MAP1LC3B	microtubule-associated protein 1 light chain 3 beta	10.2037	11.3295	10.211	2.18217	1.00507	233.17
SGK1	serum/glucocorticoid regulated kinase 1	7.7421	9.96794	7.76546	4.67781	1.01632	225.356
IRX5	iroquois homeobox 5	7.38796	8.61941	7.39669	2.34803	1.00607	222.081
SMEK2	SMEK homolog 2, suppressor of mek1 (Dictyostelium)	6.31276	9.19518	6.26978	7.37389	0.970647	217.146
HIST1H2AE	histone cluster 1, H2ae	5.59971	6.86459	5.59027	2.40307	0.993474	214.997
BRI3BP	BRI3 binding protein	6.26978	4.35842	6.27503	0.265842	1.00364	201.692
SLC30A6	solute carrier family 30 (zinc transporter), member 6	7.74619	6.25096	7.75083	0.354723	1.00322	200.397
MAFB	v-maf musculoaponeurotic fibrosarcoma oncogene homolog B (avian)	8.55776	9.79621	8.54731	2.35946	0.992786	188.447
GTF2H2 /// GTF2H2C /// GTF2H2D	general transcription factor IIH, polypeptide 2, 44kDa /// general transcription factor	7.46619	5.80235	7.46074	0.315599	0.99623	181.539
HNRNPA1 /// LOC100506653	heterogeneous nuclear ribonucleoprotein A1 /// hypothetical LOC100506653	9.43991	11.3334	9.41678	3.71519	0.984095	170.713
RAB18	RAB18, member RAS oncogene family	4.51499	6.1257	4.53226	3.05403	1.01204	170.6
SLC3A2	solute carrier family 3 (activators of dibasic and neutral amino acid transport), membe	9.16615	11.1868	9.19211	4.05763	1.01816	168.372
SLC3A2	solute carrier family 3 (activators of dibasic and neutral amino acid transport), membe	8.80829	10.7799	8.8334	3.9221	1.01755	166.501
RMND5A	required for meiotic nuclear division 5 homolog A (S. cerevisiae)	4.9936	7.60605	5.0378	6.11538	1.03111	164.429
NFS1	NFS1 nitrogen fixation 1 homolog (S. cerevisiae)	8.1074	6.97341	8.10238	0.455652	0.996521	156.467
PCLO	piccolo (presynaptic cytomatrix protein)	5.52868	9.71852	5.68051	18.2502	1.11098	155.435
EIF2A	eukaryotic translation initiation factor 2A, 65kDa	9.65481	10.8421	9.64234	2.27726	0.991394	148.415
RND3	Rho family GTPase 3	7.2673	10.3706	7.34423	8.59362	1.05477	138.646
LRRC1	leucine rich repeat containing 1	4.53226	5.87427	4.51581	2.53504	0.988665	135.425
SNHG7 /// SNORA43	small nucleolar RNA host gene 7 (non-protein coding) /// small nucleolar RNA, H/ACA box	7.93951	9.89051	7.96989	3.86641	1.02128	134.7
RPS27A	ribosomal protein S27a	5.33456	6.78085	5.31574	2.72506	0.98704	133.106
HSPA8	heat shock 70kDa protein 8	4.88836	8.55377	4.75193	12.6882	0.909765	129.531
CDK5	cyclin-dependent kinase 5	7.62192	5.62747	7.61343	0.250963	0.994135	127.713
COQ5	coenzyme Q5 homolog, methyltransferase (S. cerevisiae)	7.8775	6.74806	7.88364	0.457095	1.00427	127.144
GSS	glutathione synthetase	7.77144	6.5853	7.76483	0.439475	0.995423	122.466
KIAA1324L	KIAA1324-like	6.7481	5.70604	6.75448	0.485633	1.00443	116.11
RABGGTB	Rab geranylgeranyltransferase, beta subunit	10.2794	11.5454	10.2971	2.40491	1.01233	113.942
CYTH4	cytohesin 4	7.16747	6.04788	7.17486	0.460223	1.00513	105.22
ITPR1	inositol 1,4,5-triphosphate receptor, type 1	7.25018	8.60376	7.2714	2.55546	1.01482	104.957
DACT1	dapper, antagonist of beta-catenin, homolog 1 (Xenopus laevis)	7.29755	8.59056	7.31735	2.45038	1.01382	104.948
AGFG2	ArfGAP with FG repeats 2	6.73462	5.68654	6.74178	0.483614	1.00498	103.692
TPPP	tubulin polymerization promoting protein	5.06661	6.33925	5.04612	2.41603	0.985898	100.413
CDK5	cyclin-dependent kinase 5	8.29841	6.45409	8.28799	0.278487	0.992802	100.238
KRCC1	lysine-rich coiled-coil 1	7.2714	4.43451	7.28388	0.139963	1.00869	98.9686
NDUFA13	NADH dehydrogenase (ubiquinone) 1 alpha subcomplex, 13	10.9095	9.76961	10.9015	0.45379	0.99444	98.2392
SPINK1	serine peptidase inhibitor, Kazal type 1	4.58945	7.64619	4.46995	8.32087	0.920506	92.0934
IFITM1	interferon induced transmembrane protein 1 (9-27)	6.92077	8.47359	6.88965	2.93391	0.978661	90.628
C11orf49	chromosome 11 open reading frame 49	9.04438	7.72281	9.05391	0.400099	1.00662	90.6195
SLC6A8	solute carrier family 6 (neurotransmitter transporter, creatine), member 8	8.48556	10.4392	8.5307	3.8735	1.03178	90.4185
ATF3	activating transcription factor 3	3.14428	6.90377	3.33377	13.5431	1.14036	89.3638
VEGFA	vascular endothelial growth factor A	7.47738	8.77853	7.50112	2.46425	1.01659	88.261
CD70	CD70 molecule	9.2308	10.2766	9.24813	2.06454	1.01208	88.1242
BAG1	BCL2-associated athanogene	6.40168	8.34352	6.44793	3.84197	1.03258	87.2305
SGK1	serum/glucocorticoid regulated kinase 1	7.79373	9.96794	7.85137	4.51338	1.04077	86.1756
HK2	hexokinase 2	10.372	11.4224	10.3536	2.07114	0.987341	84.6149
DDX3X	DEAD (Asp-Glu-Ala-Asp) box polypeptide 3, X-linked	4.41591	6.25096	4.46014	3.56782	1.03113	82.487
CDKN1C	cyclin-dependent kinase inhibitor 1C (p57, Kip2)	5.74128	9.21178	5.55044	11.0847	0.876092	81.3886
DUSP19	dual specificity phosphatase 19	3.94046	2.7914	3.93067	0.450917	0.993235	81.1653
IRF2BP2	interferon regulatory factor 2 binding protein 2	6.61215	8.74721	6.55002	4.39253	0.957849	80.4852
RND3	Rho family GTPase 3	8.4999	11.2033	8.59554	6.51356	1.06854	80.443
ANKRD12	ankyrin repeat domain 12	7.28996	4.93702	7.27543	0.195748	0.989983	80.2887
SCD	stearoyl-CoA desaturase (delta-9-desaturase)	6.78697	8.09815	6.81369	2.48144	1.01869	79.2638
NDUFA13	NADH dehydrogenase (ubiquinone) 1 alpha subcomplex, 13	11.2811	10.1275	11.271	0.449505	0.992992	78.5524
MCM9	minichromosome maintenance complex component 9	6.50504	4.7691	6.49207	0.300212	0.991053	78.2148
HSPH1	heat shock 105kDa/110kDa protein 1	6.66524	8.9424	6.73462	4.84725	1.04926	78.1009
FKTN	fukutin	8.67248	6.82488	8.65878	0.277854	0.990547	76.3933
IRS2	insulin receptor substrate 2	8.10762	10.284	8.03779	4.52033	0.95275	74.5043
DDX3Y	DEAD (Asp-Glu-Ala-Asp) box polypeptide 3, Y-linked	3.07883	5.08466	3.01906	4.01618	0.959412	74.3121
CCDC76	coiled-coil domain containing 76	7.45253	6.3596	7.46281	0.468808	1.00715	74.2926
PCLO	piccolo (presynaptic cytomatrix protein)	5.32712	8.84932	5.51812	11.4891	1.14155	74.1017
CLCN4	chloride channel 4	6.42335	4.80369	6.43671	0.325413	1.0093	72.5362
NNT	nicotinamide nucleotide transhydrogenase	7.4304	6.01012	7.44292	0.373642	1.00872	71.83
FIGNL1	fidgetin-like 1	7.72978	6.66524	7.74025	0.478125	1.00728	71.6861
HMGXB4	HMG box domain containing 4	7.77144	6.75784	7.76117	0.495309	0.992903	71.1133
PTHLH	parathyroid hormone-like hormone	4.87218	6.07667	4.89841	2.30456	1.01835	71.0932
HIST3H2A	histone cluster 3, H2a	6.48168	7.91982	6.51624	2.7097	1.02424	70.5322
SLC2A14 /// SLC2A3	solute carrier family 2 (facilitated glucose transporter), member 14 /// solute carrier	6.45856	8.18147	6.50504	3.30102	1.03274	70.2816
CLK1	CDC-like kinase 1	7.86677	9.90801	7.92971	4.116	1.0446	69.8655
TUBGCP3	tubulin, gamma complex associated protein 3	8.20338	5.44892	8.18567	0.148193	0.987799	69.8145
SLC3A2	solute carrier family 3 (activators of dibasic and neutral amino acid transport), membe	8.877	10.9347	8.94103	4.16323	1.04538	69.7054
SLC6A6	solute carrier family 6 (neurotransmitter transporter, taurine), member 6	6.11876	9.22912	6.26978	8.636	1.11036	69.1917
CDC16	cell division cycle 16 homolog (S. cerevisiae)	8.35532	9.65068	8.38583	2.45438	1.02137	68.0571
ATF4	activating transcription factor 4 (tax-responsive enhancer element B67)	11.5794	12.8377	11.6089	2.39206	1.02066	67.3795
BCL2L11	BCL2-like 11 (apoptosis facilitator)	2.892	5.34101	2.7914	5.46042	0.932645	66.2226
GAB2	GRB2-associated binding protein 2	5.67694	7.08512	5.71269	2.65403	1.02509	65.9239
KRTAP4-2	keratin associated protein 4-2	2.7914	4.99529	2.71008	4.60721	0.945197	65.8214
SLC3A2	solute carrier family 3 (activators of dibasic and neutral amino acid transport), membe	8.84599	10.8029	8.90812	3.88233	1.04401	65.4926
SLC3A2	solute carrier family 3 (activators of dibasic and neutral amino acid transport), membe	7.91222	9.51929	7.86639	3.04633	0.968729	65.4386
PEX11B	peroxisomal biogenesis factor 11 beta	8.37397	7.27321	8.38583	0.46627	1.00825	64.6945
RPS18	ribosomal protein S18	4.43329	6.58422	4.35422	4.44112	0.946664	64.5178
DDX59	DEAD (Asp-Glu-Ala-Asp) box polypeptide 59	6.58018	5.33906	6.56722	0.423042	0.991053	64.4862
SNAPC1	small nuclear RNA activating complex, polypeptide 1, 43kDa	7.26516	8.42426	7.23687	2.23319	0.980582	63.5076
VPS25	vacuolar protein sorting 25 homolog (S. cerevisiae)	9.15184	7.90316	9.13849	0.420833	0.990787	62.8641
TBX3	T-box 3	4.94807	7.22678	4.85593	4.85242	0.938127	62.2633
DDX3X	DEAD (Asp-Glu-Ala-Asp) box polypeptide 3, X-linked	6.95995	9.52844	6.84015	5.93188	0.920315	61.8922
DNAJB1	DnaJ (Hsp40) homolog, subfamily B, member 1	8.70446	11.599	8.84789	7.43589	1.10453	61.5698
HNRNPA3	heterogeneous nuclear ribonucleoprotein A3	10.6304	11.6825	10.6554	2.07347	1.01745	61.5169
PPPDE2	PPPDE peptidase domain containing 2	7.03279	5.8698	7.04614	0.446587	1.0093	59.5068
CDKN1C	cyclin-dependent kinase inhibitor 1C (p57, Kip2)	5.82	8.83761	5.62916	8.09821	0.876092	57.2861
CDKN1C	cyclin-dependent kinase inhibitor 1C (p57, Kip2)	5.74128	8.0343	5.63886	4.90081	0.931467	56.9187
ARC	activity-regulated cytoskeleton-associated protein	7.02454	8.8287	6.95992	3.49226	0.9562	56.9009
FNIP1	folliculin interacting protein 1	3.45561	5.73226	3.55293	4.84553	1.06979	55.1014
IRF2BP2	interferon regulatory factor 2 binding protein 2	9.60021	11.4295	9.53169	3.5537	0.953618	55.058
PTGES	prostaglandin E synthase	8.91945	10.7382	8.98432	3.52782	1.04599	54.9646
GGCX	gamma-glutamyl carboxylase	6.50504	5.31574	6.52032	0.438515	1.01065	52.7216
C9orf23	chromosome 9 open reading frame 23	8.52419	7.48477	8.53819	0.486524	1.00976	52.6102
MTSS1L	metastasis suppressor 1-like	5.27909	7.00212	5.34127	3.30128	1.04404	52.2543
LMBR1	limb region 1 homolog (mouse)	7.33533	5.24151	7.35633	0.23426	1.01466	52.2333
NDUFS1	NADH dehydrogenase (ubiquinone) Fe-S protein 1, 75kDa (NADH-coenzyme Q reductase)	8.84453	7.58866	8.82811	0.418742	0.988685	51.3706
VEGFA	vascular endothelial growth factor A	9.04646	10.208	9.0808	2.237	1.02409	51.3491
MET	met proto-oncogene (hepatocyte growth factor receptor)	4.23579	5.9187	4.29662	3.21076	1.04307	51.3295
IFITM1	interferon induced transmembrane protein 1 (9-27)	6.61215	7.87047	6.6513	2.39217	1.02751	50.606
GCLC	glutamate-cysteine ligase, catalytic subunit	5.33035	7.27142	5.40919	3.8399	1.05617	50.559
NUPR1	nuclear protein, transcriptional regulator, 1	9.72706	10.8	9.69493	2.10368	0.977975	50.1103
ESR1	estrogen receptor 1	3.5155	5.66751	3.61153	4.44446	1.06883	50.043
IRS2	insulin receptor substrate 2	7.43894	9.68436	7.32637	4.74175	0.924935	49.8468
HSPH1	heat shock 105kDa/110kDa protein 1	6.49441	8.58449	6.39643	4.25771	0.934338	49.6133
KCTD10	potassium channel tetramerisation domain containing 10	9.91363	8.89712	9.89849	0.49431	0.98956	48.4377
TAF1D	TATA box binding protein (TBP)-associated factor, RNA polymerase I, D, 41kDa	6.87643	8.99596	6.97314	4.3455	1.06933	48.2547
AGGF1	angiogenic factor with G patch and FHA domains 1	7.28747	6.19545	7.2714	0.469106	0.988925	47.9363
RICTOR	RPTOR independent companion of MTOR, complex 2	5.37484	6.71951	5.42054	2.53971	1.03218	47.8468
SGK1	serum/glucocorticoid regulated kinase 1	8.08737	10.2887	7.97433	4.59891	0.924635	47.7531
C9orf64	chromosome 9 open reading frame 64	5.17666	3.70725	5.15694	0.361131	0.986429	47.076
MECP2	methyl CpG binding protein 2 (Rett syndrome)	7.30787	9.26325	7.39369	3.87819	1.06129	46.9602
BLZF1	basic leucine zipper nuclear factor 1	3.01113	4.94807	2.92109	3.82895	0.9395	46.7595
USP3	ubiquitin specific peptidase 3	6.173	7.42201	6.12948	2.37678	0.970287	46.3359
IFT80	intraflagellar transport 80 homolog (Chlamydomonas)	7.00929	5.41747	6.98819	0.331754	0.985488	46.0478
CCDC93	coiled-coil domain containing 93	5.13124	6.68407	5.06828	2.93391	0.957294	45.2843
UBTD2	ubiquitin domain containing 2	6.16747	8.04203	6.25096	3.6669	1.05958	44.7617
GADD45B	growth arrest and DNA-damage-inducible, beta	6.80081	10.325	6.41146	11.5052	0.763472	44.4142
ZFP62	zinc finger protein 62 homolog (mouse)	7.42481	5.73992	7.40224	0.311028	0.984481	44.3954
KDM3A	lysine (K)-specific demethylase 3A	8.04027	9.3651	7.99033	2.50504	0.965979	44.2386
RASA1	RAS p21 protein activator (GTPase activating protein) 1	9.19787	7.99261	9.21632	0.433691	1.01287	44.0023
RTF1	Rtf1, Paf1/RNA polymerase II complex component, homolog (S. cerevisiae)	9.04665	8.00587	9.06341	0.486063	1.01169	43.9638
CD55	CD55 molecule, decay accelerating factor for complement (Cromer blood group)	2.80917	4.99357	2.92109	4.54539	1.08067	43.9493
FBXO32	F-box protein 32	7.53262	10.1639	7.35073	6.19554	0.881546	43.8612
LOC283867	hypothetical LOC283867	3.6503	6.89412	3.90519	9.473	1.19324	43.847
SNORA28	small nucleolar RNA, H/ACA box 28	4.09915	6.30655	3.97478	4.6184	0.917403	43.8079
CD55	CD55 molecule, decay accelerating factor for complement (Cromer blood group)	8.87707	10.3617	8.93515	2.7985	1.04108	43.7804
RYBP	RING1 and YY1 binding protein	8.54373	11.6957	8.78398	8.88888	1.1812	43.5369
RUNX1	runt-related transcription factor 1	6.35481	7.52514	6.31276	2.25062	0.971272	43.5331
PPIG	peptidylprolyl isomerase G (cyclophilin G)	4.83322	6.46205	4.90125	3.09263	1.04829	43.3346
H6PD	hexose-6-phosphate dehydrogenase (glucose 1-dehydrogenase)	7.71305	6.46401	7.73228	0.420727	1.01342	43.1649
HIBCH	3-hydroxyisobutyryl-CoA hydrolase	7.62569	6.1257	7.64732	0.353556	1.01511	42.7825
PHTF2	putative homeodomain transcription factor 2	5.11481	3.64913	5.13635	0.362064	1.01504	42.416
GNRH1	gonadotropin-releasing hormone 1 (luteinizing-releasing hormone)	6.13257	8.34153	6.25096	4.62341	1.08552	42.3692
FAM178A	family with sequence similarity 178, member A	6.10068	7.56807	6.15973	2.7652	1.04178	42.2499
C6orf203	chromosome 6 open reading frame 203	7.73768	5.95389	7.71305	0.29042	0.983075	41.925
SNHG7	small nucleolar RNA host gene 7 (non-protein coding)	9.25147	11.322	9.13643	4.20048	0.923357	41.7583
AGK	acylglycerol kinase	5.65157	4.16513	5.62916	0.356892	0.984584	41.7169
NFIL3	nuclear factor, interleukin 3 regulated	8.97788	11.0552	9.08523	4.2201	1.07725	41.6841
PPP1R15B	protein phosphatase 1, regulatory (inhibitor) subunit 15B	4.28681	5.49407	4.33251	2.30899	1.03218	40.6771
PPM1K	protein phosphatase, Mg2+/Mn2+ dependent, 1K	2.8557	4.02735	2.8102	2.2527	0.968953	40.3485
HIST1H2AE	histone cluster 1, H2ae	6.11186	8.21891	6.2267	4.30808	1.08285	39.9285
AKAP2 /// PALM2-AKAP2	A kinase (PRKA) anchor protein 2 /// PALM2-AKAP2 readthrough	8.07894	9.43357	8.02143	2.55731	0.96092	39.8493
RYBP	RING1 and YY1 binding protein	8.77641	10.0609	8.82811	2.43589	1.03649	39.3502
ATP6V1B2	ATPase, H+ transporting, lysosomal 56/58kDa, V1 subunit B2	9.1184	10.2186	9.07524	2.14377	0.970523	38.8021
ADAMTS1	ADAM metallopeptidase with thrombospondin type 1 motif, 1	6.9905	9.15727	6.85406	4.49017	0.909765	38.6787
CETN2	centrin, EF-hand protein, 2	10.6737	9.63926	10.6927	0.48819	1.01324	38.6563
TNFAIP3	tumor necrosis factor, alpha-induced protein 3	7.12994	8.24393	7.08513	2.16444	0.969415	38.0723
CAST	calpastatin	5.83738	7.78218	5.94235	3.84984	1.07547	37.7612
PON2	paraoxonase 2	9.99858	8.53849	9.97392	0.363469	0.983055	37.5645
HSPA1A /// HSPA1B	heat shock 70kDa protein 1A /// heat shock 70kDa protein 1B	8.80136	11.4892	8.99669	6.44342	1.14498	37.546
SIK1	salt-inducible kinase 1	8.35972	10.3192	8.24393	3.88931	0.92288	37.4651
CSMD1	CUB and Sushi multiple domains 1	5.24151	6.81391	5.16334	2.97399	0.947262	37.4301
ZNF84	zinc finger protein 84	6.83132	5.74612	6.85166	0.471327	1.0142	37.2305
ZNF581	zinc finger protein 581	7.85897	9.34305	7.92723	2.79739	1.04845	37.0978
TXNDC9	thioredoxin domain containing 9	6.44559	4.88513	6.4712	0.339042	1.01791	36.9044
SOX4	SRY (sex determining region Y)-box 4	5.9695	7.91245	6.07667	3.84491	1.07712	36.8894
RALA	v-ral simian leukemia viral oncogene homolog A (ras related)	7.27353	8.65401	7.20917	2.60355	0.956364	36.7483
DST	dystonin	5.40919	8.54058	5.68665	8.76279	1.21206	36.6066
MRPS36	mitochondrial ribosomal protein S36	6.0406	4.87335	6.01851	0.445272	0.984809	36.5169
MOCS3	molybdenum cofactor synthesis 3	6.41929	5.09552	6.39506	0.39949	0.983345	36.0558
STK35	serine/threonine kinase 35	7.32637	8.49481	7.27537	2.24769	0.965269	35.9244
NGLY1	N-glycanase 1	8.33312	9.65645	8.3931	2.50243	1.04245	35.3929
SLC2A14 /// SLC2A3	solute carrier family 2 (facilitated glucose transporter), member 14 /// solute carrier	7.11333	8.76241	7.19797	3.13634	1.06042	35.3582
IRX5	iroquois homeobox 5	6.92077	8.15702	6.8641	2.35585	0.961484	35.2023
NUDT5	nudix (nucleoside diphosphate linked moiety X)-type motif 5	9.17724	7.61555	9.20415	0.338755	1.01883	35.1166
SPG11	spastic paraplegia 11 (autosomal recessive)	8.05434	6.79082	8.03011	0.416527	0.983345	35.0329
FCHO2	FCH domain only 2	4.73466	6.07676	4.6696	2.5352	0.955908	34.8181
KRIT1	KRIT1, ankyrin repeat containing	7.33533	6.1156	7.35896	0.429362	1.01651	34.5632
KCNE4	potassium voltage-gated channel, Isk-related family, member 4	6.96172	9.9001	7.21749	7.6655	1.19397	34.3636
ATP1B1	ATPase, Na+/K+ transporting, beta 1 polypeptide	7.48242	8.78405	7.54313	2.46507	1.04298	34.0872
FOXK1	forkhead box K1	5.02694	6.07667	5.07176	2.07014	1.03155	33.9189
MEX3B	mex-3 homolog B (C. elegans)	5.27909	6.46381	5.22302	2.27319	0.961879	33.3987
PTPRR	protein tyrosine phosphatase, receptor type, R	5.38969	6.71594	5.45375	2.5075	1.0454	33.2048
RUVBL1	RuvB-like 1 (E. coli)	8.58641	6.65095	8.55392	0.261438	0.977731	33.1655
ABL2	v-abl Abelson murine leukemia viral oncogene homolog 2	5.44273	7.36563	5.31574	3.79184	0.915737	33.1325
NEU1	sialidase 1 (lysosomal sialidase)	8.28768	9.51261	8.22766	2.33745	0.959248	32.8192
WDR33	WD repeat domain 33	4.99357	6.09789	4.94204	2.14997	0.96491	32.772
SEMA5A	sema domain, seven thrombospondin repeats (type 1 and type 1-like), transmembrane domai	6.56264	7.65466	6.61215	2.13172	1.03492	32.4089
SNHG1	small nucleolar RNA host gene 1 (non-protein coding)	7.90069	10.5557	7.64245	6.29853	0.83611	32.3298
DDX3X	DEAD (Asp-Glu-Ala-Asp) box polypeptide 3, X-linked	6.69803	8.21219	6.6126	2.85632	0.942502	32.2849
ABL2	v-abl Abelson murine leukemia viral oncogene homolog 2	3.87102	5.63453	3.97478	3.39523	1.07457	32.1206
CNST	consortin, connexin sorting protein	5.01783	6.29742	5.0808	2.42771	1.04461	32.0043
RYBP	RING1 and YY1 binding protein	7.92465	9.92163	8.05434	3.99163	1.09406	31.8055
MCL1	myeloid cell leukemia sequence 1 (BCL2-related)	7.38883	5.73226	7.35691	0.317192	0.978116	31.2012
C14orf149	chromosome 14 open reading frame 149	8.57176	6.49961	8.60669	0.237805	1.0245	31.11
SNHG12 /// SNORA44	small nucleolar RNA host gene 12 (non-protein coding) /// small nucleolar RNA, H/ACA bo	3.41681	5.7669	3.59542	5.09855	1.13179	31.0991
GLG1	golgi glycoprotein 1	3.83493	4.84379	3.88118	2.01232	1.03257	31.0814
FKTN	fukutin	6.65262	5.51172	6.62683	0.453478	0.98228	30.8421
BIRC3	baculoviral IAP repeat-containing 3	3.66691	4.87796	3.60403	2.31507	0.957355	30.8376
GOPC	golgi-associated PDZ and coiled-coil motif containing	9.30999	7.71305	9.341	0.330577	1.02173	30.8064
FLOT1	flotillin 1	8.32433	9.87215	8.23126	2.92375	0.937528	30.7938
SERPIND1	serpin peptidase inhibitor, clade D (heparin cofactor), member 1	5.21591	4.06049	5.24151	0.448936	1.0179	30.7857
LNX2	ligand of numb-protein X 2	6.0022	7.10538	6.05513	2.14829	1.03737	30.7276
JUNB	jun B proto-oncogene	7.72267	9.00563	7.78895	2.43338	1.04701	30.491
NGF	nerve growth factor (beta polypeptide)	4.80201	6.85997	4.94486	4.16396	1.10408	30.3993
DDX3X	DEAD (Asp-Glu-Ala-Asp) box polypeptide 3, X-linked	6.44559	8.44361	6.2958	3.9945	0.901378	30.3634
TAB2	TGF-beta activated kinase 1/MAP3K7 binding protein 2	5.62916	7.36934	5.73633	3.34078	1.07712	30.3524
CRADD	CASP2 and RIPK1 domain containing adaptor with death domain	7.44427	9.21844	7.5552	3.42042	1.07992	30.2855
NGLY1	N-glycanase 1	9.46378	10.7545	9.53116	2.44644	1.04781	30.2539
ITPR1	inositol 1,4,5-triphosphate receptor, type 1	9.14422	10.6919	9.23325	2.92349	1.06365	30.2198
SNHG8 /// SNORA24	small nucleolar RNA host gene 8 (non-protein coding) /// small nucleolar RNA, H/ACA box	9.39288	10.569	9.33128	2.2597	0.958201	30.1371
LRP5L	low density lipoprotein receptor-related protein 5-like	6.46062	7.8822	6.37781	2.67879	0.94422	30.0966
SPAG9	sperm associated antigen 9	4.8034	6.15299	4.87579	2.54839	1.05145	30.095
ARL6IP6	ADP-ribosylation-like factor 6 interacting protein 6	9.56719	7.79545	9.60074	0.292855	1.02352	30.0657
KLF3	Kruppel-like factor 3 (basic)	4.32953	6.70174	4.51737	5.17733	1.13905	30.0419
BAG1	BCL2-associated athanogene	7.50124	9.23276	7.38508	3.32077	0.92264	29.9996
RPGRIP1L	RPGRIP1-like	6.61215	5.24262	6.64135	0.387016	1.02044	29.9894
ADCK3	aarF domain containing kinase 3	6.59733	7.82814	6.53103	2.34699	0.955083	29.9884
CALB2	calbindin 2	7.49313	9.87014	7.68471	5.19458	1.14201	29.5372
SIAH2	seven in absentia homolog 2 (Drosophila)	6.79325	9.38385	7.02044	6.02348	1.17055	29.4546
CA2	carbonic anhydrase II	3.411	4.58945	3.34742	2.26333	0.956887	29.3028
AVPI1	arginine vasopressin-induced 1	7.27761	9.3016	7.11714	4.06708	0.894734	29.1365
CHORDC1	cysteine and histidine-rich domain (CHORD)-containing 1	5.13592	6.3859	5.20294	2.37838	1.04755	28.988
RUVBL1	RuvB-like 1 (E. coli)	8.89802	7.14798	8.86262	0.297293	0.975756	28.9848
PCGF1	polycomb group ring finger 1	6.48446	7.52367	6.53646	2.0551	1.0367	28.7493
RGS4	regulator of G-protein signaling 4	5.34154	6.58899	5.40919	2.37421	1.048	28.6294
RPS28	ribosomal protein S28	5.70131	8.03876	5.89465	5.05409	1.14341	28.2692
SGK1	serum/glucocorticoid regulated kinase 1	5.93796	7.623	5.82	3.21548	0.921489	28.2187
C9orf82	chromosome 9 open reading frame 82	6.34861	5.0996	6.31862	0.420737	0.979432	28.1633
ZNF512B	zinc finger protein 512B	7.67826	6.50404	7.70657	0.443123	1.01982	28.0967
FLOT1	flotillin 1	6.37781	7.70386	6.29825	2.50714	0.946345	28.0895
FLCN	folliculin	6.54314	8.11754	6.64135	2.97812	1.07045	28.0784
HSPA1B	heat shock 70kDa protein 1B	8.71479	11.5287	8.99669	7.03183	1.21579	27.9523
EGFR	epidermal growth factor receptor	7.66565	8.84501	7.59862	2.26477	0.954605	27.8614
C15orf52	chromosome 15 open reading frame 52	8.85951	7.63295	8.889	0.427333	1.02065	27.7321
HES1	hairy and enhancer of split 1, (Drosophila)	5.90271	9.50679	6.39506	12.1601	1.40673	27.4386
ZNF197	zinc finger protein 197	6.11186	5.04555	6.13941	0.477537	1.01928	27.0987
HSPA1A	heat shock 70kDa protein 1A	8.37475	11.0818	8.64288	6.52989	1.20424	27.0755
TMEM183A	transmembrane protein 183A	6.77908	7.95847	6.8472	2.2648	1.04835	26.1593
SLC2A6	solute carrier family 2 (facilitated glucose transporter), member 6	7.96879	6.25039	7.92971	0.303885	0.973273	26.0454
CXADR	coxsackie virus and adenovirus receptor	6.00558	7.82408	6.13941	3.52715	1.0972	25.9995
SMARCAL1	SWI/SNF related, matrix associated, actin dependent regulator of chromatin, subfamily a	8.69309	6.92077	8.73224	0.292736	1.02751	25.7093
ID4	inhibitor of DNA binding 4, dominant negative helix-loop-helix protein	5.64428	8.7515	5.13635	8.61721	0.703227	25.6668
NOTCH2	notch 2	5.63623	8.80894	6.02939	9.0174	1.31327	25.5926
LAMC1	laminin, gamma 1 (formerly LAMB2)	9.72804	8.33163	9.76279	0.379873	1.02438	25.4359
NDUFAF3	NADH dehydrogenase (ubiquinone) 1 alpha subcomplex, assembly factor 3	9.90161	8.75144	9.8701	0.450572	0.978394	25.4294
ARRDC4	arrestin domain containing 4	5.01272	6.08912	4.94807	2.10877	0.95618	25.3028
POGLUT1	protein O-glucosyltransferase 1	7.91058	5.70866	7.86518	0.217349	0.969017	25.2607
SOD2	superoxide dismutase 2, mitochondrial	4.28725	6.84331	4.54219	5.88098	1.19328	25.2534
MAPK1IP1L	mitogen-activated protein kinase 1 interacting protein 1-like	8.54236	6.87245	8.50249	0.314273	0.972743	25.1578
HLCS	holocarboxylase synthetase (biotin-(proprionyl-CoA-carboxylase (ATP-hydrolysing)) ligas	7.7459	6.25786	7.78241	0.356496	1.02563	25.1075
GNA13	guanine nucleotide binding protein (G protein), alpha 13	5.05559	6.08647	4.99357	2.04327	0.957925	24.7955
LRP5L	low density lipoprotein receptor-related protein 5-like	6.33079	7.68296	6.23735	2.55296	0.937281	24.7606
HLA-F	major histocompatibility complex, class I, F	5.34131	7.40978	5.51812	4.19443	1.13038	24.5009
NDST1	N-deacetylase/N-sulfotransferase (heparan glucosaminyl) 1	7.11019	9.41979	7.32637	4.95744	1.16165	24.4815
BEX5	brain expressed, X-linked 5	4.61055	8.78682	5.37484	18.0794	1.69854	24.4501
LOC84856	hypothetical LOC84856	4.22217	5.73678	4.1081	2.85721	0.92398	24.4305
CXorf57	chromosome X open reading frame 57	5.04353	6.98453	5.20294	3.83971	1.11683	24.3063
SOX4	SRY (sex determining region Y)-box 4	6.22384	7.95706	6.07863	3.3247	0.90425	24.2789
FLOT1	flotillin 1	7.4007	8.88415	7.28967	2.79616	0.925925	24.2479
SLC6A10P /// SLC6A8	solute carrier family 6 (neurotransmitter transporter, creatine), member 10 (pseudogene	8.2634	10.4025	8.45306	4.40478	1.14049	24.235
MBNL2	muscleblind-like 2 (Drosophila)	3.83493	4.99125	3.90643	2.22887	1.0508	24.1904
ARPP19	cAMP-regulated phosphoprotein, 19kDa	6.87548	8.2307	6.77908	2.55836	0.935363	24.1094
SERPINB3	serpin peptidase inhibitor, clade B (ovalbumin), member 3	3.72764	6.1257	3.44474	5.27094	0.821936	23.9854
POLR1D	polymerase (RNA) I polypeptide D, 16kDa	7.27888	9.12798	7.42768	3.60275	1.10865	23.9554
PGGT1B	protein geranylgeranyltransferase type I, beta subunit	6.62683	5.15159	6.58747	0.359675	0.973092	23.7968
BCL2L11	BCL2-like 11 (apoptosis facilitator)	3.71243	6.21904	3.97478	5.6828	1.19943	23.4809
TNKS	tankyrase, TRF1-interacting ankyrin-related ADP-ribose polymerase	4.82008	6.14974	4.72361	2.51342	0.935319	23.3982
RHOBTB3	Rho-related BTB domain containing 3	8.02843	9.09495	7.959	2.09437	0.953012	23.2904
VEGFA	vascular endothelial growth factor A	8.80395	10.4414	8.9298	3.11112	1.09115	23.1609
PMAIP1	phorbol-12-myristate-13-acetate-induced protein 1	7.79905	9.3372	7.91385	2.90423	1.08282	22.9924
AGGF1	angiogenic factor with G patch and FHA domains 1	7.54298	5.88713	7.49923	0.31735	0.970129	22.8533
PAIP2B	poly(A) binding protein interacting protein 2B	4.28849	5.52642	4.37205	2.3586	1.05963	22.7838
RBBP6	retinoblastoma binding protein 6	6.86822	8.01027	6.7897	2.20694	0.947025	22.7832
KLF3	Kruppel-like factor 3 (basic)	5.54761	7.17486	5.40875	3.08923	0.908238	22.7679
OBSL1	obscurin-like 1	7.3822	6.22683	7.4168	0.448949	1.02427	22.705
PRDM1	PR domain containing 1, with ZNF domain	5.94235	7.09971	6.01851	2.23049	1.05421	22.6986
MCTP1	multiple C2 domains, transmembrane 1	6.30962	8.23598	6.1188	3.80093	0.876105	22.6073
SNORA56	small nucleolar RNA, H/ACA box 56	3.90519	5.61349	4.04356	3.26775	1.10067	22.5266
MRPL44	mitochondrial ribosomal protein L44	7.93562	9.32975	8.03648	2.62831	1.07242	22.4843
SLPI	secretory leukocyte peptidase inhibitor	6.99565	8.4143	6.88174	2.67336	0.924083	22.042
PCDHB5	protocadherin beta 5	6.70784	5.24151	6.66524	0.361902	0.970905	21.9315
WDR26	WD repeat domain 26	9.2693	7.99337	9.30768	0.412958	1.02696	21.7746
SLC2A6	solute carrier family 2 (facilitated glucose transporter), member 6	7.31048	6.05768	7.2714	0.419633	0.973273	21.7146
FAM172A	family with sequence similarity 172, member A	7.7604	6.07251	7.80553	0.310381	1.03177	21.7066
CCDC30	coiled-coil domain containing 30	4.7695	7.99495	5.24151	9.35311	1.38704	21.582
HSPA1A /// HSPA1B	heat shock 70kDa protein 1A /// heat shock 70kDa protein 1B	8.87148	11.6194	9.21065	6.71737	1.26503	21.5725
EIF4A1	eukaryotic translation initiation factor 4A1	5.58964	6.61859	5.51812	2.04054	0.951634	21.5139
GRIA3	glutamate receptor, ionotrophic, AMPA 3	5.55062	7.09971	5.4144	2.92633	0.909899	21.3797
RRAGC	Ras-related GTP binding C	7.57339	8.69404	7.65055	2.17445	1.05494	21.377
GTSF1L	gametocyte specific factor 1-like	3.73826	4.77498	3.80758	2.05155	1.04922	21.3643
ITGA6	integrin, alpha 6	6.67468	5.50502	6.71186	0.444525	1.0261	21.2826
SERAC1	serine active site containing 1	4.63464	7.28715	4.22217	6.28758	0.751336	21.264
BTG1	B-cell translocation gene 1, anti-proliferative	10.141	11.6682	10.265	2.8822	1.08974	20.9739
TRIO	triple functional domain (PTPRF interacting)	5.65361	6.88866	5.55723	2.35389	0.935377	20.9506
RNGTT	RNA guanylyltransferase and 5'-phosphatase	7.75595	6.59915	7.79353	0.448504	1.02639	20.8979
DDX59	DEAD (Asp-Glu-Ala-Asp) box polypeptide 59	6.06738	4.58945	6.02222	0.359004	0.969181	20.7987
ARID3A	AT rich interactive domain 3A (BRIGHT-like)	7.26677	8.38151	7.34549	2.16556	1.05608	20.7839
ADM	adrenomedullin	9.75845	11.5612	9.57395	3.48893	0.879954	20.7331
IGHM	immunoglobulin heavy constant mu	6.9797	8.07589	7.05701	2.13789	1.05505	20.6701
SRSF1	serine/arginine-rich splicing factor 1	8.48312	9.89569	8.59504	2.66212	1.08067	20.6039
KLHDC10	kelch domain containing 10	8.5199	9.76348	8.61284	2.36786	1.06655	20.5539
PPP1R15B	protein phosphatase 1, regulatory (inhibitor) subunit 15B	8.23783	9.89089	8.38151	3.145	1.10472	20.4832
HIST1H2BC /// LOC100506979	histone cluster 1, H2bc /// hypothetical LOC100506979	4.58034	6.81369	4.82008	4.70224	1.18078	20.4793
C14orf2	chromosome 14 open reading frame 2	6.54206	7.71991	6.6284	2.2624	1.06168	20.4669
TTPAL	tocopherol (alpha) transfer protein-like	8.40888	7.34451	8.37138	0.478179	0.974342	20.3376
BBC3	BCL2 binding component 3	7.38346	8.66745	7.48242	2.43512	1.071	20.213
FAM84A	family with sequence similarity 84, member A	4.82008	5.8255	4.89034	2.00752	1.0499	20.1908
CCL5	chemokine (C-C motif) ligand 5	4.96901	7.5104	5.27909	5.8215	1.23978	20.108
RBBP6	retinoblastoma binding protein 6	5.65802	6.84458	5.56334	2.27611	0.936484	20.0912
STX3	syntaxin 3	8.2218	9.55729	8.10762	2.52361	0.923903	20.0219
PIGP	phosphatidylinositol glycan anchor biosynthesis, class P	9.51404	8.46776	9.55093	0.484213	1.0259	19.9146
C5orf28	chromosome 5 open reading frame 28	6.56519	5.02436	6.61215	0.343687	1.03308	19.8402
DIDO1	death inducer-obliterator 1	7.53522	5.24122	7.47567	0.203909	0.95956	19.6857
C14orf119	chromosome 14 open reading frame 119	9.45908	8.44995	9.4217	0.496848	0.974425	19.6736
COG4	component of oligomeric golgi complex 4	8.93416	7.87537	8.8955	0.480032	0.973555	19.6622
MAPKAP1	mitogen-activated protein kinase associated protein 1	9.11155	7.96109	9.07052	0.45048	0.971958	19.5963
IFI27	interferon, alpha-inducible protein 27	5.65417	7.23573	5.79424	2.99294	1.10196	19.5463
PDE4DIP	phosphodiesterase 4D interacting protein	7.62322	9.38425	7.79035	3.3894	1.12282	19.4545
SHOX2	short stature homeobox 2	5.99608	7.16143	6.08554	2.24286	1.06397	19.4288
NGLY1	N-glycanase 1	8.52637	9.99458	8.65217	2.76678	1.09111	19.3917
LOC100509231 /// LOC100509288 /// OVOS2	ovostatin homolog 2-like /// ovostatin homolog 2-like /// ovostatin 2	7.40282	9.87983	7.70853	5.56742	1.23602	19.3518
IPO9	importin 9	7.54813	6.15823	7.59353	0.381592	1.03197	19.3434
HBP1	HMG-box transcription factor 1	3.77722	6.26996	4.08926	5.62845	1.24146	19.1686
C11orf49	chromosome 11 open reading frame 49	7.69228	6.16383	7.74067	0.346651	1.03411	19.1542
C1orf57	chromosome 1 open reading frame 57	8.69964	7.59659	8.65878	0.465532	0.972075	19.1394
CRADD	CASP2 and RIPK1 domain containing adaptor with death domain	6.4378	8.22758	6.61215	3.45763	1.12846	19.1315
HOMER1	homer homolog 1 (Drosophila)	7.55326	6.27797	7.59695	0.413142	1.03075	19.0848
C5orf54	chromosome 5 open reading frame 54	6.12156	4.85586	6.07667	0.415897	0.969361	19.064
CPEB2	cytoplasmic polyadenylation element binding protein 2	5.768	8.26285	5.36459	5.63667	0.756066	19.0079
PIGK	phosphatidylinositol glycan anchor biosynthesis, class K	6.85502	5.74601	6.81369	0.463611	0.971761	18.9946
ARMC8	armadillo repeat containing 8	6.07088	4.44426	6.01851	0.323846	0.964354	18.9686
CETN3	centrin, EF-hand protein, 3	9.09574	5.90138	9.16195	0.109245	1.04697	18.9643
SNORD14D	small nucleolar RNA, C/D box 14D	5.34133	7.30909	5.54926	3.91163	1.15503	18.7811
GPCPD1	glycerophosphocholine phosphodiesterase GDE1 homolog (S. cerevisiae)	5.40214	6.762	5.51812	2.5666	1.08371	18.7146
CCDC93	coiled-coil domain containing 93	7.73729	8.93809	7.83474	2.29867	1.06988	18.5843
OSCP1	organic solute carrier partner 1	5.82	4.47999	5.86625	0.395016	1.03258	18.5692
ABI3BP	ABI family, member 3 (NESH) binding protein	7.70414	10.018	7.9839	4.97196	1.21399	18.5614
CAPN12	calpain 12	4.72365	5.87839	4.81597	2.22644	1.06608	18.5599
MCTP1	multiple C2 domains, transmembrane 1	5.95115	7.95493	5.69562	4.01052	0.83768	18.5468
ZMYM6	zinc finger, MYM-type 6	6.31893	4.92743	6.26978	0.381171	0.966507	18.4764
LTA4H	leukotriene A4 hydrolase	7.959	8.9858	8.03789	2.0375	1.0562	18.4609
SUV420H1	suppressor of variegation 4-20 homolog 1 (Drosophila)	6.74608	7.86896	6.65095	2.17782	0.936193	18.4591
NAP1L5	nucleosome assembly protein 1-like 5	7.37948	5.21059	7.31735	0.222381	0.957849	18.4484
COL5A2	collagen, type V, alpha 2	9.14975	7.92594	9.19433	0.428151	1.03139	18.2176
C8orf48	chromosome 8 open reading frame 48	6.30686	4.61118	6.25096	0.308708	0.961992	18.1881
GADD45B	Growth arrest and DNA-damage-inducible, beta	5.86195	7.27739	5.72321	2.66741	0.908314	18.1861
WDR35	WD repeat domain 35	7.59365	6.40265	7.54816	0.438	0.968957	18.1039
SLC6A8	solute carrier family 6 (neurotransmitter transporter, creatine), member 8	8.32824	10.2693	8.53849	3.83985	1.15688	18.1021
ZNF287	zinc finger protein 287	7.13777	5.28154	7.07851	0.276196	0.959753	17.984
SMARCE1	SWI/SNF related, matrix associated, actin dependent regulator of chromatin, subfamily e	9.58338	8.27707	9.5344	0.404353	0.966617	17.8428
PTHLH	parathyroid hormone-like hormone	5.44273	7.48843	5.67625	4.12872	1.1757	17.8072
NGLY1	N-glycanase 1	8.76814	10.009	8.87496	2.36342	1.07685	17.7413
EPS8	epidermal growth factor receptor pathway substrate 8	5.93602	7.8129	6.13941	3.67281	1.1514	17.654
PHF12	PHD finger protein 12	5.13794	7.04614	4.89296	3.75339	0.843827	17.6304
DYRK2	dual-specificity tyrosine-(Y)-phosphorylation regulated kinase 2	5.8797	7.71433	6.07667	3.5668	1.14629	17.546
DDIT4L	DNA-damage-inducible transcript 4-like	7.35643	10.8095	8.00465	10.9517	1.56723	17.5444
MIR17HG	MIR17 host gene (non-protein coding)	4.63533	6.69803	4.87573	4.17768	1.18132	17.5253
NUP35	nucleoporin 35kDa	6.40644	4.6607	6.3473	0.29818	0.959837	17.4743
HLA-B	Major histocompatibility complex, class I, B	5.31574	6.50196	5.4176	2.27555	1.07316	17.4351
MED1	mediator complex subunit 1	8.21	6.88866	8.159	0.400164	0.965267	17.2699
C18orf19	chromosome 18 open reading frame 19	8.53043	10.3438	8.30299	3.51454	0.854146	17.2401
TRIM52	tripartite motif-containing 52	5.54781	8.5281	6.03327	7.89144	1.40003	17.2273
FOXC1	forkhead box C1	5.89093	8.24393	6.19954	5.10886	1.23851	17.2272
SEC23A	Sec23 homolog A (S. cerevisiae)	6.54678	7.6946	6.6454	2.21579	1.07075	17.1843
TRIM25	tripartite motif-containing 25	8.35517	9.37895	8.43946	2.03323	1.06016	17.1747
LYST	lysosomal trafficking regulator	5.19639	6.28835	5.28872	2.13164	1.06609	17.1227
TMBIM4	transmembrane BAX inhibitor motif containing 4	6.55192	3.81251	6.47832	0.149745	0.950263	17.095
FKTN	fukutin	5.06661	3.84258	5.01747	0.428086	0.966507	17.0756
TP53BP2	tumor protein p53 binding protein, 2	6.9905	8.29805	7.11019	2.47521	1.08651	17.0525
DNAJC10	DnaJ (Hsp40) homolog, subfamily C, member 10	8.47503	6.96239	8.52899	0.350469	1.03811	17.0436
HIST1H2BJ	histone cluster 1, H2bj	5.02977	6.17977	5.1296	2.21915	1.07165	17.0154
ANKHD1 /// ANKHD1-EIF4EBP3	ankyrin repeat and KH domain containing 1 /// ANKHD1-EIF4EBP3 readthrough	6.63755	7.87069	6.7481	2.35077	1.07964	16.9609
GADD45B	growth arrest and DNA-damage-inducible, beta	9.23304	12.3548	8.34204	8.70428	0.539242	16.7209
RRN3 /// RRN3P1 /// RRN3P2	RRN3 RNA polymerase I transcription factor homolog (S. cerevisiae) /// RNA polymerase I	4.08926	5.73226	3.89311	3.12316	0.87288	16.702
ARSD	arylsulfatase D	7.01662	5.53086	6.95992	0.357061	0.961461	16.6828
ITPR1	inositol 1,4,5-triphosphate receptor, type 1	10.0296	11.4571	10.1689	2.68976	1.10135	16.6725
C7orf58	chromosome 7 open reading frame 58	4.22507	5.54926	4.08814	2.50391	0.909449	16.6084
FAM114A2	family with sequence similarity 114, member A2	8.12839	6.60738	8.07053	0.348443	0.96069	16.5748
PIGP	phosphatidylinositol glycan anchor biosynthesis, class P	8.35038	7.24628	8.30299	0.465192	0.967682	16.5483
PIM1	pim-1 oncogene	5.54926	8.49845	6.04139	7.72315	1.40652	16.5383
ATP13A5 /// C10orf54 /// HARS	ATPase type 13A5 /// chromosome 10 open reading frame 54 /// histidyl-tRNA synthetase	13.628	12.0995	13.5698	0.346645	0.960472	16.5289
STAMBP	STAM binding protein	9.32739	8.0214	9.27439	0.404444	0.963928	16.5102
HSPH1	heat shock 105kDa/110kDa protein 1	7.61274	9.97703	7.93713	5.149	1.25213	16.4558
HECTD2	HECT domain containing 2	6.11994	8.0489	5.848	3.80781	0.828207	16.3441
BNIP2	BCL2/adenovirus E1B 19kDa interacting protein 2	7.89856	6.85809	7.94345	0.486169	1.0316	16.2605
HES1	hairy and enhancer of split 1, (Drosophila)	5.06076	9.82574	6.44559	27.1896	2.61142	16.2525
VCPIP1	valosin containing protein (p97)/p47 complex interacting protein 1	5.86195	7.06251	5.74128	2.29828	0.919761	16.1802
ZNF557	zinc finger protein 557	4.80042	3.47625	4.85306	0.399379	1.03716	16.1631
SUV420H1	suppressor of variegation 4-20 homolog 1 (Drosophila)	7.54298	8.67591	7.43177	2.19303	0.925812	16.0812
NRP1	neuropilin 1	10.2612	8.31313	10.3262	0.259163	1.04611	16.0667
KLHL24	kelch-like 24 (Drosophila)	3.48827	8.77221	5.24151	38.9605	3.37115	16.0093
CCDC112	coiled-coil domain containing 112	6.44009	7.63128	6.55192	2.28342	1.0806	15.9233
FAM200A	family with sequence similarity 200, member A	5.21591	3.18283	5.28293	0.244333	1.04755	15.8921
CXorf57	chromosome X open reading frame 57	5.69562	7.02876	5.82748	2.51951	1.09571	15.8762
RPP14	ribonuclease P/MRP 14kDa subunit	7.04614	5.73945	6.99092	0.404247	0.962451	15.866
RPL37	ribosomal protein L37	8.1003	10.4122	8.42274	4.96552	1.25044	15.8342
ADM	adrenomedullin	12.249	13.3455	12.1411	2.13834	0.927993	15.8087
SNAPC1	small nuclear RNA activating complex, polypeptide 1, 43kDa	9.00015	10.7292	9.19734	3.31507	1.14646	15.8068
RRAGC	Ras-related GTP binding C	9.67085	10.7586	9.7702	2.12547	1.07129	15.7872
DMRT1	doublesex and mab-3 related transcription factor 1	3.78413	7.12405	4.44227	10.1255	1.57804	15.787
VEGFA	vascular endothelial growth factor A	8.22419	10.3377	8.50048	4.32731	1.21108	15.7633
RPL28	ribosomal protein L28	5.48629	9.43173	6.42775	15.4062	1.92047	15.6509
CCDC90B	coiled-coil domain containing 90B	8.52157	6.6086	8.45187	0.265545	0.952834	15.5717
SNHG8	small nucleolar RNA host gene 8 (non-protein coding)	10.5533	11.8517	10.4113	2.45955	0.906256	15.5695
HDHD2	haloacid dehalogenase-like hydrolase domain containing 2	8.23119	6.46433	8.16422	0.293848	0.954641	15.5681
ZNHIT6	zinc finger, HIT-type containing 6	6.38687	4.89105	6.44559	0.354579	1.04154	15.5373
CDC123	cell division cycle 123 homolog (S. cerevisiae)	9.87727	8.78774	9.82688	0.469915	0.965672	15.4418
TMEM203	transmembrane protein 203	9.35675	7.50112	9.42284	0.276313	1.04688	15.437
FANCF	Fanconi anemia, complementation group F	6.67119	5.02125	6.73462	0.318653	1.04495	15.1579
KIAA1279	KIAA1279	8.54365	7.30237	8.48763	0.422996	0.961912	15.1492
RAB9B	RAB9B, member RAS oncogene family	6.2625	4.7695	6.19954	0.355272	0.957294	15.0969
COLEC10	collectin sub-family member 10 (C-type lectin)	5.10881	7.62542	5.50197	5.72234	1.31327	15.0743
C2orf68	chromosome 2 open reading frame 68	6.85501	4.72652	6.77908	0.228697	0.948734	15.0451
TUFT1	tuftelin 1	6.86806	8.8526	7.12749	3.95736	1.19701	15.0112
MYNN	myoneurin	6.75702	7.86473	6.8641	2.15503	1.07705	14.9907
ERAP2	endoplasmic reticulum aminopeptidase 2	8.16395	7.10053	8.11284	0.478496	0.965191	14.9819
LOC392288 /// MAP1LC3B	microtubule-associated proteins 1A/1B light chain 3B-like /// microtubule-associated pr	10.1982	11.3241	10.0795	2.18239	0.921049	14.9763
PPP1R2	protein phosphatase 1, regulatory (inhibitor) subunit 2	3.48893	5.48629	3.75254	3.9927	1.20048	14.9277
TXLNG	taxilin gamma	5.37484	6.90949	5.1787	2.89717	0.87288	14.9242
RIMKLB	ribosomal modification protein rimK-like family member B	5.88526	6.96043	5.98853	2.10698	1.0742	14.9189
RFX5	regulatory factor X, 5 (influences HLA class II expression)	9.0817	7.83601	9.02466	0.421705	0.961232	14.9168
NT5DC3	5'-nucleotidase domain containing 3	6.85772	7.93562	6.96146	2.11096	1.07456	14.9002
SLC30A1	solute carrier family 30 (zinc transporter), member 1	6.81823	8.09008	6.67422	2.4147	0.905001	14.8917
PDZD8	PDZ domain containing 8	6.02837	7.15933	6.13941	2.19004	1.08001	14.8736
PAQR3	progestin and adipoQ receptor family member III	4.69928	5.98072	4.55332	2.4308	0.903776	14.8695
RPL32	ribosomal protein L32	6.83491	8.43351	7.01944	3.02849	1.13644	14.8673
JMY	junction mediating and regulatory protein, p53 cofactor	4.32953	5.9016	4.12385	2.97331	0.867127	14.8511
CREB1	cAMP responsive element binding protein 1	6.71186	7.71689	6.61015	2.00699	0.931931	14.7937
RPS27A	ribosomal protein S27a	5.49513	6.94142	5.31574	2.72506	0.883073	14.7533
OSMR	oncostatin M receptor	6.59333	10.2685	7.44427	12.7742	1.80367	14.6505
ZBED5	zinc finger, BED-type containing 5	9.1891	7.49486	9.11936	0.309018	0.952807	14.6416
SPCS3	signal peptidase complex subunit 3 homolog (S. cerevisiae)	6.88251	5.13635	6.81146	0.298094	0.951946	14.6066
VCAN	versican	7.53925	5.91815	7.47065	0.325088	0.953564	14.5342
FAM49A	family with sequence similarity 49, member A	5.37484	6.81537	5.19334	2.71419	0.881784	14.5005
RASA1	RAS p21 protein activator (GTPase activating protein) 1	7.15589	5.88195	7.0962	0.413528	0.959473	14.4711
LMCD1	LIM and cysteine-rich domains 1	5.24151	6.70337	5.05481	2.75463	0.878615	14.4551
ANKRD10	ankyrin repeat domain 10	8.7809	11.1621	9.15182	5.2096	1.29318	14.3584
SNORA10	small nucleolar RNA, H/ACA box 10	7.79545	8.90339	7.67422	2.15537	0.919402	14.335
COMMD1	copper metabolism (Murr1) domain containing 1	8.34056	6.78369	8.27221	0.339887	0.953727	14.2656
PER1	period homolog 1 (Drosophila)	5.62916	6.73462	5.74128	2.15167	1.08082	14.2498
NUDT6	nudix (nucleoside diphosphate linked moiety X)-type motif 6	6.83993	5.8293	6.78781	0.496329	0.96452	14.1959
FAM82B	family with sequence similarity 82, member B	7.63537	6.45	7.57713	0.439714	0.960439	14.1626
SNHG12	small nucleolar RNA host gene 12 (non-protein coding)	8.49751	10.8322	8.86089	5.04452	1.28644	14.12
RGS4	regulator of G-protein signaling 4	5.65802	7.39661	5.39576	3.33709	0.83378	14.0602
TPM1	tropomyosin 1 (alpha)	5.30455	7.65935	5.67525	5.11524	1.29298	14.0461
SLC3A2	solute carrier family 3 (activators of dibasic and neutral amino acid transport), membe	8.15167	9.86497	7.89579	3.2791	0.837475	14.0231
MBTPS2	membrane-bound transcription factor peptidase, site 2	9.89438	8.1215	9.9655	0.292624	1.05053	13.9991
TGFBR1	transforming growth factor, beta receptor 1	6.01851	7.08018	5.90166	2.08735	0.922199	13.976
CRBN	cereblon	7.93398	6.8245	7.8775	0.46346	0.961603	13.9735
NAV1	neuron navigator 1	9.35466	8.29442	9.40761	0.479555	1.03739	13.9194
CRADD	CASP2 and RIPK1 domain containing adaptor with death domain	7.1206	8.2999	7.24625	2.26467	1.091	13.8975
GCOM1 /// GRINL1A	GRINL1A complex locus /// glutamate receptor, ionotropic, N-methyl D-aspartate-like 1A	7.74479	9.74289	8.02695	3.99475	1.21601	13.8639
TBC1D2	TBC1 domain family, member 2	7.8734	9.8299	7.53693	3.88117	0.791976	13.8502
ANO3	anoctamin 3	3.51415	7.14798	4.38169	12.4135	1.82456	13.8419
ARPP19	cAMP-regulated phosphoprotein, 19kDa	7.13777	8.30299	7.0018	2.24266	0.910055	13.8158
ST13 /// ST13P4	suppression of tumorigenicity 13 (colon carcinoma) (Hsp70 interacting protein) /// supp	7.79545	8.84536	7.90363	2.07039	1.07786	13.7476
ZNF180	zinc finger protein 180	4.82008	3.37373	4.75193	0.366947	0.953856	13.7191
ERGIC1	endoplasmic reticulum-golgi intermediate compartment (ERGIC) 1	6.9905	8.24212	7.12951	2.38109	1.10115	13.6539
PCDH9	protocadherin 9	6.86278	9.78435	7.43052	7.5767	1.4822	13.6389
CXXC1	CXXC finger protein 1	6.71186	7.88128	6.83878	2.24921	1.09196	13.5843
DHX32	DEAH (Asp-Glu-Ala-His) box polypeptide 32	9.46785	8.44774	9.4124	0.493079	0.962295	13.4444
ATF3	activating transcription factor 3	6.07497	10.1311	7.18811	16.6345	2.16316	13.4414
SELS	selenoprotein S	6.44559	7.7589	6.59733	2.4851	1.11091	13.3901
TTC15	tetratricopeptide repeat domain 15	8.57677	7.03151	8.64605	0.342633	1.04919	13.3638
HOPX	HOP homeobox	5.86195	7.60226	6.09496	3.34107	1.17529	13.3554
POGLUT1	protein O-glucosyltransferase 1	5.63089	4.26506	5.69562	0.388011	1.04589	13.336
MAP3K9	mitogen-activated protein kinase kinase kinase 9	5.48629	6.53361	5.59733	2.06669	1.08001	13.332
FBXL19	F-box and leucine-rich repeat protein 19	6.15503	5.10293	6.09789	0.482265	0.961163	13.331
KLHL28	kelch-like 28 (Drosophila)	6.07616	7.57864	6.26212	2.83329	1.13758	13.3253
THAP6	THAP domain containing 6	5.88802	4.51691	5.82	0.386594	0.95395	13.3204
NCRNA00219	non-protein coding RNA 219	7.94573	12.3167	9.25615	20.6917	2.48014	13.3039
TUBGCP3	tubulin, gamma complex associated protein 3	7.87198	5.2419	7.77803	0.161535	0.936956	13.2997
PPAT	phosphoribosyl pyrophosphate amidotransferase	8.10104	9.10799	8.20698	2.00965	1.0762	13.25
SOX9	SRY (sex determining region Y)-box 9	4.7695	6.60051	4.45941	3.55785	0.806594	13.2253
C9orf102	chromosome 9 open reading frame 102	6.55192	5.00888	6.47832	0.343162	0.950263	13.2062
PHF21A	PHD finger protein 21A	5.87839	6.8902	5.98547	2.01643	1.07705	13.1918
STK35	serine/threonine kinase 35	7.99531	9.53364	8.19061	2.90457	1.14496	13.1386
SNORA25 /// TAF1D	small nucleolar RNA, H/ACA box 25 /// TATA box binding protein (TBP)-associated factor,	6.07667	8.10931	6.38155	4.09154	1.23531	13.1382
CCDC93	coiled-coil domain containing 93	7.07245	8.40865	7.23093	2.52486	1.11611	13.1329
UBE3B	ubiquitin protein ligase E3B	8.17739	6.66862	8.10409	0.351411	0.950464	13.0933
UBE3B	ubiquitin protein ligase E3B	9.73159	7.66618	9.81329	0.238918	1.05826	13.0635
ACADM	acyl-CoA dehydrogenase, C-4 to C-12 straight chain	7.40659	6.2555	7.46619	0.450284	1.04218	13.0326
PARP11	poly (ADP-ribose) polymerase family, member 11	5.65802	4.47506	5.71885	0.440448	1.04307	12.9917
FLOT1	flotillin 1	9.34243	10.8577	9.11863	2.85849	0.856307	12.9338
ZCCHC2	zinc finger, CCHC domain containing 2	3.14976	4.95601	3.40465	3.49731	1.19324	12.9234
TMX3	thioredoxin-related transmembrane protein 3	4.50127	5.51812	4.61125	2.02349	1.07921	12.9212
GAD1	glutamate decarboxylase 1 (brain, 67kDa)	6.34861	8.38999	6.66064	4.11639	1.24146	12.9064
MXI1	MAX interactor 1	10.5431	11.7374	10.6805	2.2883	1.09988	12.8985
TSEN2	tRNA splicing endonuclease 2 homolog (S. cerevisiae)	6.678	5.44343	6.61215	0.424967	0.955381	12.8876
C9orf64	chromosome 9 open reading frame 64	8.16769	6.43664	8.24393	0.301234	1.05427	12.8757
ADA	adenosine deaminase	7.55879	8.63703	7.67826	2.11146	1.08634	12.8731
SNORD14D	small nucleolar RNA, C/D box 14D	4.24681	6.39915	4.58945	4.44549	1.26808	12.8525
GGPS1	geranylgeranyl diphosphate synthase 1	6.61814	5.38133	6.55192	0.424309	0.955137	12.8322
ATP6V0D2	ATPase, H+ transporting, lysosomal 38kDa, V0 subunit d2	4.73954	6.19954	4.52702	2.75108	0.863032	12.7846
HSPH1	heat shock 105kDa/110kDa protein 1	8.92331	11.3167	9.33798	5.25402	1.33299	12.7752
RUNX1	runt-related transcription factor 1	7.08526	8.99344	6.73462	3.75337	0.784237	12.7611
KLHL21	kelch-like 21 (Drosophila)	8.24869	9.95443	8.48446	3.26197	1.17754	12.7406
CXADR	coxsackie virus and adenovirus receptor	7.19705	9.73046	7.65837	5.78939	1.3768	12.7107
PHYH	phytanoyl-CoA 2-hydroxylase	8.20124	6.97911	8.13463	0.428648	0.954878	12.6624
WDFY1	WD repeat and FYVE domain containing 1	8.77312	10.5436	9.02485	3.41168	1.19063	12.6511
BCAR3	breast cancer anti-estrogen resistance 3	5.40919	7.0196	5.62628	3.05339	1.16239	12.6448
BTG1	B-cell translocation gene 1, anti-proliferative	9.09693	10.7975	9.33351	3.25028	1.1782	12.6278
USP3	ubiquitin specific peptidase 3	8.54236	10.3951	8.81362	3.61195	1.20686	12.6267
PPTC7	PTC7 protein phosphatase homolog (S. cerevisiae)	8.39929	9.64169	8.54751	2.36592	1.1082	12.624
C7orf53	chromosome 7 open reading frame 53	5.24151	8.49749	5.98853	9.55315	1.67832	12.6093
CDKN2AIPNL	CDKN2A interacting protein N-terminal like	5.13271	6.46302	4.94807	2.51456	0.879869	12.6076
RWDD4	RWD domain containing 4	5.90442	4.88732	5.84532	0.494106	0.95986	12.6032
ZNF143	zinc finger protein 143	6.33155	7.71305	6.50504	2.60539	1.12778	12.5637
KRT17	keratin 17	5.47083	7.42427	5.768	3.87297	1.22873	12.5605
PHTF2	putative homeodomain transcription factor 2	8.93515	7.36519	9.00938	0.336818	1.0528	12.5603
TMEM115	transmembrane protein 115	8.88159	7.50154	8.80894	0.384205	0.950889	12.5388
NAP1L1	nucleosome assembly protein 1-like 1	7.00929	9.67508	7.5222	6.34576	1.42693	12.5214
HECTD2	HECT domain containing 2	6.19954	8.27844	5.76814	4.22487	0.741541	12.4773
ATP6V0D2	ATPase, H+ transporting, lysosomal 38kDa, V0 subunit d2	4.73466	5.86861	4.58945	2.1946	0.90425	12.4762
RABGGTB	Rab geranylgeranyltransferase, beta subunit	10.0373	11.4846	10.2243	2.727	1.13844	12.4747
C1orf77	chromosome 1 open reading frame 77	7.60605	6.36986	7.6712	0.424494	1.0462	12.4568
KDM3A	lysine (K)-specific demethylase 3A	8.7278	9.82043	8.58965	2.13263	0.908682	12.4031
KHDRBS3	KH domain containing, RNA binding, signal transduction associated 3	7.04614	8.55647	7.24747	2.84875	1.14976	12.3448
LIMS1 /// LIMS3	LIM and senescent cell antigen-like domains 1 /// LIM and senescent cell antigen-like d	7.83713	9.89607	8.16738	4.16679	1.25723	12.3111
ZNF836	zinc finger protein 836	5.69562	8.11922	6.13411	5.36509	1.35519	12.2895
TCTEX1D2	Tctex1 domain containing 2	8.8355	7.67019	8.76886	0.445867	0.954855	12.2745
APIP	APAF1 interacting protein	8.99386	7.85783	8.92825	0.455009	0.955541	12.2583
PEX13	peroxisomal biogenesis factor 13	7.28996	6.22453	7.35014	0.477832	1.0426	12.2575
EID1	EP300 interacting inhibitor of differentiation 1	10.92	9.00133	10.8306	0.264503	0.939957	12.2495
MUDENG	MU-2/AP1M2 domain containing, death-inducing	6.34861	3.71799	6.24617	0.161475	0.931461	12.2343
PPIP5K2	diphosphoinositol pentakisphosphate kinase 2	8.08123	6.69615	8.15225	0.38287	1.05046	12.2301
ACCS	1-aminocyclopropane-1-carboxylate synthase homolog (Arabidopsis)(non-functional)	6.99515	5.62095	6.92077	0.385766	0.949747	12.2228
AKAP2 /// PALM2-AKAP2	A kinase (PRKA) anchor protein 2 /// PALM2-AKAP2 readthrough	8.62629	9.87078	8.45461	2.36934	0.887809	12.2054
HIST1H2BD	histone cluster 1, H2bd	6.13732	9.55041	6.97911	10.6523	1.79228	12.1829
EIF4A3	eukaryotic translation initiation factor 4A3	10.4	12.2663	10.6843	3.646	1.21784	12.1465
EID2	EP300 interacting inhibitor of differentiation 2	7.31735	5.24268	7.4052	0.23739	1.06279	12.1454
FAM171B	family with sequence similarity 171, member B	5.10881	6.3688	4.93271	2.39494	0.88509	12.1394
C6orf48	chromosome 6 open reading frame 48	10.0046	11.9493	10.3095	3.84947	1.23533	12.1084
CCL5	chemokine (C-C motif) ligand 5	3.85461	5.50469	4.08926	3.13853	1.17662	12.1081
FAM107B	family with sequence similarity 107, member B	6.69803	7.86403	6.83912	2.24388	1.10274	12.1071
IFNAR1	interferon (alpha, beta and omega) receptor 1	7.99239	6.07001	7.90183	0.263818	0.939156	12.0995
SLC35B4	solute carrier family 35, member B4	7.64725	6.16593	7.56854	0.358162	0.946902	12.0878
ZBTB43	zinc finger and BTB domain containing 43	7.48102	9.43079	7.78852	3.86313	1.23756	12.0522
GALNT1	UDP-N-acetyl-alpha-D-galactosamine:polypeptide N-acetylgalactosaminyltransferase 1 (Gal	9.14664	7.76109	9.21875	0.382743	1.05125	12.044
ARFGEF2	ADP-ribosylation factor guanine nucleotide-exchange factor 2 (brefeldin A-inhibited)	5.43261	6.85997	5.62266	2.68953	1.1408	11.9995
IRX5	iroquois homeobox 5	7.77144	8.98535	7.60317	2.31964	0.889904	11.9863
HSPH1	heat shock 105kDa/110kDa protein 1	8.28664	10.7012	8.73299	5.33164	1.36259	11.9464
F3	coagulation factor III (thromboplastin, tissue factor)	12.4494	10.4177	12.538	0.244561	1.06335	11.9248
PPAPDC2	phosphatidic acid phosphatase type 2 domain containing 2	7.0962	4.88513	7.18811	0.215973	1.06578	11.9189
SMARCE1	SWI/SNF related, matrix associated, actin dependent regulator of chromatin, subfamily e	8.20962	6.73235	8.28553	0.359168	1.05403	11.8607
MECR	mitochondrial trans-2-enoyl-CoA reductase	7.88136	6.67432	7.81053	0.433159	0.952092	11.8319
ITGA6	integrin, alpha 6	4.82809	3.47592	4.75193	0.391702	0.948581	11.8302
ATF3	activating transcription factor 3	3.97478	4.99357	3.84369	2.02622	0.913139	11.8145
AGGF1	angiogenic factor with G patch and FHA domains 1	8.35238	6.8852	8.27221	0.361688	0.945945	11.8086
GGNBP2	gametogenetin binding protein 2	9.55513	10.5682	9.67447	2.01816	1.08624	11.8061
ATF3	activating transcription factor 3	4.6175	8.36785	5.65802	13.4576	2.05696	11.7863
SCAI	suppressor of cancer cell invasion	4.22217	6.1761	4.53715	3.87427	1.244	11.7798
PRDM1	PR domain containing 1, with ZNF domain	6.69657	8.94736	7.0962	4.75942	1.31917	11.7787
ZBTB43	zinc finger and BTB domain containing 43	6.56946	8.87188	6.98677	4.93286	1.33544	11.7245
TRIB1	tribbles homolog 1 (Drosophila)	4.97481	6.36036	4.76126	2.61272	0.862411	11.7213
ZBTB43	zinc finger and BTB domain containing 43	6.46102	8.74873	6.87419	4.88281	1.33161	11.709
CDV3	CDV3 homolog (mouse)	7.35014	9.19889	7.63966	3.60188	1.22223	11.7081
ANKRD37	ankyrin repeat domain 37	8.61161	10.0389	8.38667	2.68942	0.855625	11.7016
ANKRD50	ankyrin repeat domain 50	6.638	7.89979	6.80081	2.39794	1.11947	11.7012
HSPH1	heat shock 105kDa/110kDa protein 1	9.19187	11.2919	9.54913	4.28703	1.28099	11.698
TRIM52	tripartite motif-containing 52	7.88972	11.1498	8.68356	9.58047	1.73368	11.6951
WRB	tryptophan rich basic protein	9.97479	8.65878	9.89859	0.401645	0.948554	11.6307
TRIM36	tripartite motif-containing 36	5.82645	7.30815	6.03327	2.79276	1.15414	11.6307
SUB1	SUB1 homolog (S. cerevisiae)	8.95647	7.51433	8.87579	0.36802	0.945608	11.619
HEG1	HEG homolog 1 (zebrafish)	8.94591	7.45817	8.86371	0.356569	0.944617	11.6178
EIF4B	eukaryotic translation initiation factor 4B	8.54559	9.86007	8.71937	2.48714	1.12801	11.6174
IRX5	iroquois homeobox 5	8.30595	9.41114	8.15505	2.15128	0.900687	11.5924
RALA	v-ral simian leukemia viral oncogene homolog A (ras related)	7.79545	9.03478	7.61529	2.36088	0.882604	11.5922
HIST1H1C	histone cluster 1, H1c	7.77165	11.508	8.81916	13.328	2.06697	11.5542
C6orf48	chromosome 6 open reading frame 48	10.0775	11.9493	10.3773	3.65977	1.23094	11.5171
RUNDC1	RUN domain containing 1	6.90881	5.30897	6.9905	0.329915	1.05826	11.5016
RAD23B	RAD23 homolog B (S. cerevisiae)	9.04961	7.97246	8.9817	0.473965	0.95402	11.4405
DNAJB1	DnaJ (Hsp40) homolog, subfamily B, member 1	9.55004	10.7475	9.70463	2.29333	1.1131	11.4353
RNFT1	ring finger protein, transmembrane 1	7.37285	6.30419	7.30524	0.476762	0.954217	11.4287
TBX3	T-box 3	7.24311	9.11656	7.54574	3.66409	1.23339	11.4148
CASP8	caspase 8, apoptosis-related cysteine peptidase	7.92452	6.21214	7.8339	0.305156	0.93912	11.4133
ICMT	isoprenylcysteine carboxyl methyltransferase	8.58306	7.12943	8.50048	0.365103	0.944371	11.4131
APIP	APAF1 interacting protein	9.07902	7.93177	9.00794	0.451485	0.951925	11.4096
ITCH	itchy E3 ubiquitin protein ligase homolog (mouse)	5.3808	4.37205	5.31574	0.496978	0.955908	11.4085
ROCK2	Rho-associated, coiled-coil containing protein kinase 2	8.80572	7.77952	8.8688	0.491	1.04469	11.3896
C1orf57	chromosome 1 open reading frame 57	8.8355	7.54425	8.75857	0.408596	0.948071	11.3887
COG3	component of oligomeric golgi complex 3	3.59542	4.72236	3.73826	2.18395	1.10408	11.3754
SLC26A2	solute carrier family 26 (sulfate transporter), member 2	7.47622	5.76122	7.38508	0.304602	0.938782	11.3594
SPAG9	sperm associated antigen 9	3.84279	5.27313	4.04356	2.6951	1.14931	11.3529
SMARCAD1	SWI/SNF-related, matrix-associated actin-dependent regulator of chromatin, subfamily a,	7.90749	6.35559	7.8212	0.341061	0.941944	11.3501
FANCL	Fanconi anemia, complementation group L	7.16484	5.49681	7.07496	0.314682	0.939602	11.3467
NOL12 /// TRIOBP	nucleolar protein 12 /// TRIO and F-actin binding protein	8.10088	7.03521	8.03247	0.47775	0.953685	11.276
DDX28	DEAD (Asp-Glu-Ala-Asp) box polypeptide 28	7.15394	5.25562	7.05701	0.268256	0.935023	11.2616
PAIP2B	poly(A) binding protein interacting protein 2B	3.47592	5.47197	3.81564	3.98908	1.26552	11.2575
NUDT5	nudix (nucleoside diphosphate linked moiety X)-type motif 5	9.55426	8.19077	9.63072	0.388643	1.05443	11.232
SERPINB3	serpin peptidase inhibitor, clade B (ovalbumin), member 3	3.34886	5.31574	3.68201	3.90921	1.25975	11.2
MUDENG	MU-2/AP1M2 domain containing, death-inducing	7.85275	5.69788	7.74922	0.224553	0.930757	11.1989
SNHG12	small nucleolar RNA host gene 12 (non-protein coding)	9.51742	11.8274	9.95595	4.95877	1.35522	11.1446
RGS4	regulator of G-protein signaling 4	3.555	5.15827	3.2634	3.03832	0.816998	11.1382
BRD2	bromodomain containing 2	8.43335	10.5017	8.79776	4.19397	1.28736	11.1149
C2orf63	chromosome 2 open reading frame 63	7.13021	5.75802	7.20776	0.386304	1.05522	11.1137
HIST1H4E	histone cluster 1, H4e	4.32953	5.48963	4.15958	2.23473	0.888875	11.1112
C4orf42	chromosome 4 open reading frame 42	5.50274	4.42164	5.56965	0.472669	1.04747	11.1087
SLC12A8	solute carrier family 12 (potassium/chloride transporters), member 8	6.99737	8.29144	7.17486	2.45219	1.13092	11.0922
RTF1	Rtf1, Paf1/RNA polymerase II complex component, homolog (S. cerevisiae)	8.94006	7.56854	9.01791	0.386484	1.05544	11.0663
CGA	glycoprotein hormones, alpha polypeptide	4.04356	5.60986	3.76044	2.96144	0.821807	11.0074
GCOM1 /// GRINL1A	GRINL1A complex locus /// glutamate receptor, ionotropic, N-methyl D-aspartate-like 1A	6.76755	8.80894	7.12749	4.11641	1.28337	10.9977
ADM	adrenomedullin	12.2438	13.3536	12.0832	2.15814	0.894632	10.9914
RSBN1	round spermatid basic protein 1	8.52357	9.69319	8.34943	2.24951	0.886294	10.989
IGFBP5	insulin-like growth factor binding protein 5	2.89929	4.41905	3.12583	2.86743	1.17002	10.9836
EIF4B	eukaryotic translation initiation factor 4B	7.11019	8.21363	6.95072	2.14866	0.895354	10.9766
TRIM32	tripartite motif-containing 32	8.15883	6.79012	8.07589	0.387237	0.944127	10.9671
ZFP36L2	zinc finger protein 36, C3H type-like 2	7.30894	9.53623	7.72674	4.68255	1.33589	10.9636
NR4A1	nuclear receptor subfamily 4, group A, member 1	7.05358	8.34942	7.23355	2.4552	1.13286	10.9529
PON2	paraoxonase 2	9.52109	8.10238	9.43606	0.374045	0.942764	10.9364
FAM13A	family with sequence similarity 13, member A	8.47908	9.56258	8.32325	2.11918	0.897614	10.931
TMEM209	transmembrane protein 209	8.14717	7.08833	8.07673	0.480018	0.952347	10.9118
MYO5A	myosin VA (heavy chain 12, myoxin)	8.22806	6.35588	8.12839	0.273161	0.933244	10.888
GALNT1	UDP-N-acetyl-alpha-D-galactosamine:polypeptide N-acetylgalactosaminyltransferase 1 (Gal	8.48905	6.52084	8.58466	0.255569	1.06852	10.8644
IFRD1	interferon-related developmental regulator 1	9.10302	10.8094	9.37611	3.2633	1.20839	10.8609
CELF1	CUGBP, Elav-like family member 1	5.87839	6.95406	6.01851	2.1077	1.10199	10.8609
GADD45B	growth arrest and DNA-damage-inducible, beta	6.71186	8.28614	6.42177	2.97787	0.817851	10.8585
FAM110B	family with sequence similarity 110, member B	5.4847	8.12839	6.05513	6.24928	1.48497	10.8239
ANKHD1	ankyrin repeat and KH domain containing 1	6.94829	8.36578	7.15548	2.67121	1.15444	10.8211
TP53BP2	tumor protein p53 binding protein, 2	8.57576	9.87369	8.75822	2.45875	1.13481	10.8208
COX3	cytochrome c oxidase III	12.302	10.8668	12.2154	0.369799	0.941728	10.8148
TIA1	TIA1 cytotoxic granule-associated RNA binding protein	7.1206	5.99736	7.04647	0.459064	0.949913	10.7999
ZXDC	ZXD family zinc finger C	4.53226	5.79822	4.70906	2.40488	1.13038	10.7753
APBB2	amyloid beta (A4) precursor protein-binding, family B, member 2	6.71186	5.70673	6.77768	0.498226	1.04668	10.7492
DNAJC10	DnaJ (Hsp40) homolog, subfamily C, member 10	8.02699	6.78808	8.10238	0.423694	1.05365	10.742
HIST2H2BF	histone cluster 2, H2bf	4.53226	5.77312	4.33586	2.3634	0.872728	10.7125
SOX4	SRY (sex determining region Y)-box 4	7.11434	9.57245	7.62078	5.49494	1.42054	10.6885
EXTL2	exostoses (multiple)-like 2	8.03063	6.46205	8.11762	0.33714	1.06215	10.6655
CSRP2BP	CSRP2 binding protein	4.7695	3.40825	4.68426	0.389245	0.94263	10.6459
UBE3B	ubiquitin protein ligase E3B	7.27757	6.26965	7.20776	0.497261	0.952762	10.6427
VRK1	vaccinia related kinase 1	7.91982	6.62168	7.99845	0.406651	1.05602	10.5917
MYCBP	c-myc binding protein	8.43561	6.56955	8.33312	0.274322	0.931426	10.5824
CLK1 /// PPIL3	CDC-like kinase 1 /// peptidylprolyl isomerase (cyclophilin)-like 3	7.47851	9.90358	7.97819	5.37058	1.41391	10.5593
SLC16A3	solute carrier family 16, member 3 (monocarboxylic acid transporter 4)	9.9756	8.72871	9.89422	0.421357	0.945156	10.5507
WRB	tryptophan rich basic protein	9.99929	8.71087	9.91612	0.4094	0.943982	10.543
KLF7	Kruppel-like factor 7 (ubiquitous)	5.82734	7.51201	5.48629	3.21467	0.789467	10.5193
GPCPD1	glycerophosphocholine phosphodiesterase GDE1 homolog (S. cerevisiae)	5.48792	7.00459	5.72319	2.8613	1.17713	10.5081
ALKBH6	alkB, alkylation repair homolog 6 (E. coli)	8.70446	7.51565	8.7797	0.438665	1.05354	10.4844
SNORA21	small nucleolar RNA, H/ACA box 21	4.80071	6.31276	5.03665	2.85214	1.17767	10.4246
ATF3	activating transcription factor 3	5.45391	10.112	7.18811	25.2472	3.32695	10.4202
AMD1	adenosylmethionine decarboxylase 1	9.048	10.2137	9.21065	2.24342	1.11934	10.4191
USP36	ubiquitin specific peptidase 36	7.07496	8.50533	7.29254	2.69516	1.16278	10.4138
S100A16	S100 calcium binding protein A16	11.4598	9.87983	11.3644	0.334489	0.936018	10.4015
DLAT	dihydrolipoamide S-acetyltransferase	7.05701	6.03283	6.98463	0.491687	0.951065	10.3875
NAP1L5	nucleosome assembly protein 1-like 5	7.61708	5.27909	7.50112	0.197787	0.92277	10.3873
ANKHD1	ankyrin repeat and KH domain containing 1	5.92067	7.52583	6.17977	3.0423	1.19674	10.3807
SUSD1	sushi domain containing 1	7.00855	5.9187	6.93286	0.469809	0.948889	10.3733
UBR3	ubiquitin protein ligase E3 component n-recognin 3 (putative)	5.95089	4.92961	5.87839	0.492679	0.950988	10.351
SNX21	sorting nexin family member 21	7.4675	5.77432	7.36772	0.309245	0.933177	10.3371
TOR1A	torsin family 1, member A (torsin A)	8.9825	6.8641	8.87074	0.230302	0.92546	10.326
ITSN1	intersectin 1 (SH3 domain protein)	6.69408	5.61072	6.61834	0.471929	0.948854	10.3248
DOCK10	dedicator of cytokinesis 10	8.66384	7.64448	8.73299	0.493335	1.0491	10.319
PAAF1	proteasomal ATPase-associated factor 1	7.18285	6.07986	7.25575	0.465552	1.05183	10.3116
UQCRH	ubiquinol-cytochrome c reductase hinge protein	7.96208	9.18073	8.13696	2.3273	1.12887	10.2995
ZNF557	zinc finger protein 557	6.95421	5.19223	6.85166	0.294844	0.931391	10.2779
MYLIP	myosin regulatory light chain interacting protein	5.90271	7.81091	5.45247	3.75339	0.731921	10.2708
FKTN	fukutin	7.28465	5.70887	7.18811	0.335462	0.935272	10.2666
OAZ2	ornithine decarboxylase antizyme 2	7.43093	6.07115	7.51433	0.389642	1.05952	10.2547
HDHD1	haloacid dehalogenase-like hydrolase domain containing 1	7.48242	6.43671	7.55326	0.484407	1.05033	10.2442
GUCY1B3	guanylate cyclase 1, soluble, beta 3	6.08156	7.12405	6.22362	2.05978	1.10348	10.2414
LMBR1	limb region 1 homolog (mouse)	7.61343	5.70612	7.50614	0.266588	0.928331	10.2333
GEM	GTP binding protein overexpressed in skeletal muscle	8.75812	10.0606	8.95175	2.46655	1.14364	10.2099
ACADM	acyl-CoA dehydrogenase, C-4 to C-12 straight chain	8.04345	6.84224	7.96125	0.434911	0.944619	10.2037
SLC41A2	solute carrier family 41, member 2	6.92047	5.74289	6.83912	0.442092	0.94517	10.1752
IRF2BP2	interferon regulatory factor 2 binding protein 2	8.41723	9.63724	8.2151	2.32948	0.869266	10.1694
DYRK2	dual-specificity tyrosine-(Y)-phosphorylation regulated kinase 2	6.43	9.23053	7.0962	6.96697	1.58689	10.1671
PABPN1	poly(A) binding protein, nuclear 1	6.62327	7.67611	6.46205	2.07461	0.894267	10.1634
NR4A1	nuclear receptor subfamily 4, group A, member 1	6.49218	8.73728	6.94439	4.74068	1.36813	10.1613
RPL31	ribosomal protein L31	7.62191	8.87471	7.41075	2.38304	0.86384	10.1575
ERICH1	glutamate-rich 1	8.11921	6.80081	8.20205	0.40098	1.0591	10.1357
CBX4	chromobox homolog 4	5.32016	6.97911	5.59971	3.15786	1.21381	10.0924
FEM1C	fem-1 homolog c (C. elegans)	7.13317	8.26285	6.95244	2.18809	0.882253	10.0902
HERC2	hect domain and RLD 2	7.8848	6.37781	7.78895	0.351847	0.93572	10.0833
NCRNA00201	non-protein coding RNA 201	7.48778	8.82873	7.69228	2.53318	1.15228	10.0682
GLTSCR2	glioma tumor suppressor candidate region gene 2	10.0049	11.4142	10.225	2.65599	1.16478	10.0497
OMA1	OMA1 homolog, zinc metallopeptidase (S. cerevisiae)	7.21543	5.51812	7.11222	0.308359	0.930957	10.0175
PPIC	peptidylprolyl isomerase C (cyclophilin C)	9.24989	7.46182	9.14368	0.289561	0.929029	10.0103
C11orf41	chromosome 11 open reading frame 41	8.1525	6.83353	8.06336	0.400822	0.940082	9.99997
FAM46B	family with sequence similarity 46, member B	5.35149	6.77908	5.08415	2.68997	0.830852	9.99107
PHF15	PHD finger protein 15	7.82756	6.05975	7.92669	0.293654	1.07113	9.93035
GCFC1	GC-rich sequence DNA-binding factor 1	5.0632	6.09789	5.20807	2.04868	1.10563	9.92786
VEGFA	vascular endothelial growth factor A	8.9825	11.2347	9.44685	4.76403	1.37969	9.91343
C15orf40	chromosome 15 open reading frame 40	7.24311	5.31182	7.13114	0.262195	0.925325	9.88021
CRYAB	crystallin, alpha B	6.259	8.55776	6.74222	4.92032	1.39786	9.85352
DCAF4L1	DDB1 and CUL4 associated factor 4-like 1	3.40573	4.82008	3.6311	2.66541	1.16908	9.84983
KIAA1407	KIAA1407	6.56214	4.94995	6.65789	0.327102	1.06862	9.80615
RGS5	regulator of G-protein signaling 5	4.12492	5.59971	4.36587	2.77944	1.18177	9.78951
MOCS2	molybdenum cofactor synthesis 2	8.62482	7.13777	8.52664	0.356743	0.934215	9.77817
RAB18	RAB18, member RAS oncogene family	5.97915	8.20209	6.43933	4.66844	1.37571	9.76402
PPFIA1	protein tyrosine phosphatase, receptor type, f polypeptide (PTPRF), interacting protein	7.36692	8.6993	7.57612	2.51817	1.15604	9.72936
C5orf41	chromosome 5 open reading frame 41	4.73756	5.94235	4.91932	2.30504	1.13426	9.72024
FZD1	frizzled homolog 1 (Drosophila)	8.57677	6.77783	8.67885	0.287386	1.07332	9.71923
ZNF226	zinc finger protein 226	5.34338	3.90519	5.4343	0.369029	1.06505	9.69978
JARID2	jumonji, AT rich interactive domain 2	5.21036	6.32871	5.37484	2.17098	1.12076	9.69675
PTP4A1	protein tyrosine phosphatase type IVA, member 1	6.98766	8.60422	7.2667	3.06643	1.21339	9.68382
IREB2	iron-responsive element binding protein 2	9.69754	8.28997	9.60145	0.376947	0.935565	9.66948
SNORA41	small nucleolar RNA, H/ACA box 41	6.18403	7.3075	6.35033	2.1787	1.12218	9.64724
SLC38A2	solute carrier family 38, member 2	5.64522	6.64971	5.48629	2.00624	0.895692	9.64682
ALG2	asparagine-linked glycosylation 2, alpha-1,3-mannosyltransferase homolog (S. cerevisiae	6.08815	4.71745	5.99314	0.386703	0.936265	9.62261
IL13RA2	interleukin 13 receptor, alpha 2	8.64883	10.6714	9.04847	4.06299	1.31918	9.59643
PIM1	pim-1 oncogene	4.08926	5.29436	3.87828	2.30553	0.86395	9.59596
EZH1	enhancer of zeste homolog 1 (Drosophila)	3.80932	5.8225	4.2064	4.0367	1.31684	9.58433
C5orf13	chromosome 5 open reading frame 13	8.43946	7.07864	8.34433	0.389363	0.936191	9.56976
CCDC90B	coiled-coil domain containing 90B	7.85275	6.15595	7.74427	0.30847	0.927568	9.5473
PJA2	praja ring finger 2	6.57555	8.11836	6.83912	2.91362	1.20044	9.5471
EPS8	epidermal growth factor receptor pathway substrate 8	4.86923	6.44006	4.53562	2.97076	0.793546	9.54576
GIN1	gypsy retrotransposon integrase 1	6.2045	4.15628	6.08484	0.241783	0.920406	9.52606
ATG14	ATG14 autophagy related 14 homolog (S. cerevisiae)	7.87367	8.96721	8.03614	2.13397	1.1192	9.51317
STRADB	STE20-related kinase adaptor beta	6.50504	5.13766	6.40891	0.387595	0.935536	9.49995
SMAP1	small ArfGAP 1	6.65243	7.67234	6.80081	2.0278	1.10833	9.48768
RARA	retinoic acid receptor, alpha	7.03151	9.39109	7.55326	5.13219	1.43569	9.48424
AP1B1	adaptor-related protein complex 1, beta 1 subunit	8.76495	7.74479	8.68567	0.49306	0.946526	9.48012
CGGBP1	CGG triplet repeat binding protein 1	8.91187	10.2405	9.1254	2.51171	1.15952	9.47662
MAPKAP1	mitogen-activated protein kinase associated protein 1	9.34465	8.30749	9.26435	0.487285	0.945861	9.47034
MYLIP	myosin regulatory light chain interacting protein	3.97478	5.74641	3.54936	3.4144	0.744624	9.45429
RPL37	ribosomal protein L37	8.34538	10.8516	8.92581	5.68133	1.49529	9.45169
COL5A1	collagen, type V, alpha 1	9.38483	8.18435	9.46861	0.435131	1.05979	9.44755
HSPA1A	heat shock 70kDa protein 1A	7.07152	10.1308	4.90156	8.33543	0.222216	9.43119
PPP2R1B	protein phosphatase 2, regulatory subunit A, beta	5.65069	4.17871	5.54926	0.360487	0.932107	9.41942
NHLRC3	NHL repeat containing 3	7.15812	5.69562	7.25294	0.362863	1.06793	9.37932
HSPH1	heat shock 105kDa/110kDa protein 1	9.44032	11.0975	9.73872	3.15395	1.22978	9.37397
PWWP2B	PWWP domain containing 2B	6.80081	7.88216	6.96312	2.11602	1.11908	9.37202
TP53BP2	tumor protein p53 binding protein, 2	8.00729	9.44189	8.24869	2.70307	1.18213	9.35085
ING1	inhibitor of growth family, member 1	8.20209	9.88532	8.50843	3.21146	1.23656	9.34841
TNFSF9	tumor necrosis factor (ligand) superfamily, member 9	6.84504	9.6524	7.56092	7.00004	1.64248	9.33887
TET2	tet oncogene family member 2	5.17042	8.04162	5.91667	7.31675	1.67743	9.32458
TBCD	tubulin folding cofactor D	8.25861	7.13777	8.17239	0.459829	0.941992	9.31201
UGGT2	UDP-glucose glycoprotein glucosyltransferase 2	6.17977	7.28683	5.98853	2.15406	0.87585	9.29569
CLDN14	claudin 14	5.4663	10.9325	7.96478	44.2063	5.65092	9.28984
FAM13A	family with sequence similarity 13, member A	7.53925	8.67534	7.34001	2.19786	0.871014	9.28674
AGL	amylo-alpha-1, 6-glucosidase, 4-alpha-glucanotransferase	9.40335	7.99005	9.30277	0.375451	0.932657	9.27415
PCDH9	protocadherin 9	7.09595	9.99073	7.85897	7.4373	1.69705	9.23506
C4orf43	chromosome 4 open reading frame 43	5.96563	4.42266	5.85904	0.34318	0.928782	9.22267
FLJ42709	Hypothetical LOC441094	8.05795	9.2912	8.2556	2.35095	1.14683	9.20078
LOC221710	hypothetical protein LOC221710	4.90125	6.21904	4.6455	2.49283	0.837551	9.18953
CLEC4A	C-type lectin domain family 4, member A	3.15057	6.38374	4.08926	9.40332	1.91678	9.16612
SLC22A4	solute carrier family 22 (organic cation/ergothioneine transporter), member 4	8.82451	6.6121	8.94298	0.215773	1.08559	9.1626
SH2D5	SH2 domain containing 5	6.0406	7.48242	6.28835	2.71663	1.18736	9.1622
PTP4A1	protein tyrosine phosphatase type IVA, member 1	6.54243	8.12184	6.82646	2.98848	1.21759	9.13866
GCOM1 /// GRINL1A	GRINL1A complex locus /// glutamate receptor, ionotropic, N-methyl D-aspartate-like 1A	7.41023	9.44672	7.83204	4.10248	1.33961	9.13542
SLIT3	slit homolog 3 (Drosophila)	5.16978	6.7427	5.45375	2.97506	1.21754	9.07907
ATG14	ATG14 autophagy related 14 homolog (S. cerevisiae)	7.5048	8.60792	7.67685	2.14819	1.12666	9.06514
BMP6	bone morphogenetic protein 6	4.47598	7.57194	5.35149	8.55021	1.83466	9.04585
TMEM45A	transmembrane protein 45A	11.0093	9.63846	10.9078	0.386671	0.932052	9.02645
ACSS1	acyl-CoA synthetase short-chain family member 1	5.77905	7.11019	6.00333	2.51602	1.16819	9.01373
ACADM	acyl-CoA dehydrogenase, C-4 to C-12 straight chain	8.26285	6.84041	8.36042	0.373083	1.06997	8.9598
CAPN7	calpain 7	6.57733	8.08646	6.84786	2.84639	1.20625	8.95219
HEG1	HEG homolog 1 (zebrafish)	9.32391	7.65887	9.20903	0.315336	0.92346	8.94518
HSPH1	heat shock 105kDa/110kDa protein 1	9.48704	11.0975	9.78545	3.05345	1.22978	8.93659
TRIM36	tripartite motif-containing 36	4.94807	6.47015	5.22309	2.87204	1.21	8.91448
KRIT1	KRIT1, ankyrin repeat containing	7.33533	6.16667	7.4225	0.444834	1.06229	8.9126
MKRN1	makorin ring finger protein 1	7.63676	9.47268	8.00323	3.56998	1.28919	8.88682
PIGU	phosphatidylinositol glycan anchor biosynthesis, class U	8.56412	7.21998	8.462	0.393889	0.931659	8.86892
NAV1	neuron navigator 1	10.4955	9.31777	10.5835	0.442057	1.06294	8.86468
CFB	complement factor B	6.8038	8.08849	7.02044	2.43631	1.16203	8.86447
PLEKHG4	pleckstrin homology domain containing, family G (with RhoGef domain) member 4	7.74926	6.16173	7.63635	0.33274	0.92472	8.86371
KIF5C	kinesin family member 5C	5.77383	6.84248	5.94235	2.09748	1.12391	8.85707
C3orf1	chromosome 3 open reading frame 1	10.2615	8.92465	10.1594	0.395884	0.931666	8.84064
NDRG1	N-myc downstream regulated 1	8.24665	9.94142	8.57299	3.23726	1.25383	8.81401
CHORDC1	cysteine and histidine-rich domain (CHORD)-containing 1	4.84197	6.42212	5.13635	2.99001	1.22636	8.79135
C20orf111	chromosome 20 open reading frame 111	8.66324	10.8594	9.15651	4.58258	1.40763	8.7888
CYB5B	cytochrome b5 type B (outer mitochondrial membrane)	6.31872	5.27909	6.23162	0.486455	0.941419	8.76641
NAPEPLD	N-acyl phosphatidylethanolamine phospholipase D	4.53226	3.27818	4.43329	0.419263	0.933705	8.75989
ROCK2	Rho-associated, coiled-coil containing protein kinase 2	7.9877	6.67538	7.8854	0.402674	0.931548	8.7262
PTCD2	pentatricopeptide repeat domain 2	5.77034	3.83493	5.64266	0.261448	0.915301	8.71973
ZFP36L2	zinc finger protein 36, C3H type-like 2	6.92276	8.89833	7.34149	3.93282	1.33674	8.70945
SLC35A5	solute carrier family 35, member A5	8.49516	6.92349	8.38076	0.336418	0.923764	8.70431
NIP7	nuclear import 7 homolog (S. cerevisiae)	7.07496	5.90856	6.97993	0.445533	0.936253	8.69793
MYL5	myosin, light chain 5, regulatory	6.53646	5.44253	6.44549	0.468482	0.938891	8.69787
HDAC4	histone deacetylase 4	7.56354	6.35462	7.46619	0.432591	0.934748	8.69566
MKL2	MKL/myocardin-like 2	4.22217	5.46672	3.97478	2.36945	0.842419	8.69045
C16orf75	chromosome 16 open reading frame 75	8.24425	7.13777	8.15225	0.464428	0.938223	8.66944
KLHL5	kelch-like 5 (Drosophila)	7.94345	6.76495	7.84732	0.441809	0.935536	8.65896
PSPH	phosphoserine phosphatase	8.96336	7.39228	8.84835	0.336557	0.923378	8.65865
GALNT4	UDP-N-acetyl-alpha-D-galactosamine:polypeptide N-acetylgalactosaminyltransferase 4 (Gal	7.25575	6.19132	7.3402	0.47816	1.06028	8.65693
SLC12A8	solute carrier family 12 (potassium/chloride transporters), member 8	8.35268	10.5747	8.86227	4.66559	1.42364	8.65261
EIF3H	eukaryotic translation initiation factor 3, subunit H	10.1052	11.1685	10.2764	2.08971	1.12595	8.65193
S1PR1	sphingosine-1-phosphate receptor 1	4.38602	5.82	4.64513	2.70191	1.19674	8.65055
STT3B	STT3, subunit of the oligosaccharyltransferase complex, homolog B (S. cerevisiae)	8.99551	9.99599	9.15389	2.00067	1.11604	8.62349
ZFAND2B	zinc finger, AN1-type domain 2B	6.32359	7.38276	6.49441	2.08373	1.1257	8.62156
LRRFIP2	leucine rich repeat (in FLII) interacting protein 2	6.88866	8.43962	7.1814	2.93013	1.22497	8.5795
NDRG1	N-myc downstream regulated 1	8.24393	9.34259	8.42426	2.14155	1.13314	8.57406
DNAJC10	DnaJ (Hsp40) homolog, subfamily C, member 10	8.09082	6.55436	8.19718	0.34473	1.07651	8.5645
CDC16	cell division cycle 16 homolog (S. cerevisiae)	6.6988	9.22225	7.33533	5.74958	1.55459	8.56413
UGCG	UDP-glucose ceramide glucosyltransferase	9.41156	10.6798	9.15184	2.40862	0.835253	8.5502
SOX4	SRY (sex determining region Y)-box 4	7.32002	9.97391	8.01584	6.29361	1.61981	8.5407
GFM1	G elongation factor, mitochondrial 1	8.96981	7.94345	8.88109	0.490947	0.940357	8.535
FBXO3	F-box protein 3	7.83554	6.44006	7.72674	0.380119	0.927359	8.53349
COQ5	coenzyme Q5 homolog, methyltransferase (S. cerevisiae)	7.46993	6.13583	7.56854	0.396641	1.07074	8.52925
CDC42BPA	CDC42 binding protein kinase alpha (DMPK-like)	9.11936	8.09008	9.20315	0.489955	1.0598	8.52918
ATF3	activating transcription factor 3	7.0962	11.9863	9.22117	29.6519	4.36192	8.52248
KHDRBS3	KH domain containing, RNA binding, signal transduction associated 3	7.41689	9.45223	7.86464	4.0992	1.36391	8.51639
PRKAB2	protein kinase, AMP-activated, beta 2 non-catalytic subunit	8.18714	10.077	8.58534	3.70607	1.31786	8.5134
SFPQ	splicing factor proline/glutamine-rich	9.78769	8.51229	9.68444	0.41311	0.930933	8.4974
LMAN1	lectin, mannose-binding, 1	8.20698	9.86579	8.5337	3.15755	1.25416	8.48894
PSPH	phosphoserine phosphatase	5.98482	4.58945	5.87542	0.380148	0.926971	8.48775
TOR1A	torsin family 1, member A (torsin A)	7.90218	6.2787	7.78241	0.32455	0.920329	8.47799
C18orf19	chromosome 18 open reading frame 19	8.99449	10.4166	8.6758	2.6798	0.801794	8.47502
YY1AP1	YY1 associated protein 1	8.8096	9.81102	8.97104	2.00197	1.11841	8.46187
ANXA11	annexin A11	8.90444	7.82756	8.81171	0.474055	0.937751	8.44905
PHF3	PHD finger protein 3	5.97582	7.04614	6.15256	2.09991	1.13033	8.43942
PIM1	pim-1 oncogene	7.54252	9.32159	7.90785	3.43204	1.28818	8.43931
HIST1H2BD	histone cluster 1, H2bd	7.20525	10.3183	8.13696	8.6524	1.90753	8.43212
KY	kyphoscoliosis peptidase	7.14798	5.91789	7.243	0.42629	1.06808	8.427
NSUN4	NOP2/Sun domain family, member 4	6.57159	7.96427	6.82646	2.62565	1.19323	8.41303
SAA1 /// SAA2	serum amyloid A1 /// serum amyloid A2	5.39996	7.61293	5.9187	4.63629	1.4327	8.40372
C3orf38	chromosome 3 open reading frame 38	7.32637	6.13347	7.42017	0.437424	1.06718	8.37416
AGTRAP	angiotensin II receptor-associated protein	9.39926	8.37138	9.30862	0.490433	0.939108	8.36837
C3orf31	chromosome 3 open reading frame 31	5.5554	4.34061	5.45375	0.430836	0.931966	8.36588
CLK1 /// PPIL3	CDC-like kinase 1 /// peptidylprolyl isomerase (cyclophilin)-like 3	8.32565	10.5685	8.85951	4.73342	1.4478	8.33725
PDCD6	programmed cell death 6	6.32911	7.76261	6.59733	2.70102	1.20432	8.32527
NR4A3	nuclear receptor subfamily 4, group A, member 3	3.74394	5.44273	4.09008	3.24629	1.27115	8.28431
UBLCP1	ubiquitin-like domain containing CTD phosphatase 1	7.24311	5.87839	7.34594	0.388311	1.07388	8.27949
PIGU	phosphatidylinositol glycan anchor biosynthesis, class U	8.72506	7.52734	8.62293	0.435963	0.931659	8.25327
PUM2	pumilio homolog 2 (Drosophila)	5.64198	7.09861	5.9187	2.74467	1.21144	8.25137
NCRNA00275	non-protein coding RNA 275	11.0395	13.1156	11.5153	4.21641	1.39064	8.23369
VEGFA	vascular endothelial growth factor A	8.92744	10.9586	9.38693	4.08727	1.37505	8.23162
RMND1	required for meiotic nuclear division 1 homolog (S. cerevisiae)	4.59317	5.69562	4.78144	2.14719	1.1394	8.22948
NONO	non-POU domain containing, octamer-binding	8.42949	9.46484	8.60298	2.04961	1.12778	8.2142
EIF4A2	eukaryotic translation initiation factor 4A2	10.3701	12.0648	10.7181	3.23703	1.27276	8.20146
NMNAT1	nicotinamide nucleotide adenylyltransferase 1	6.05975	4.51203	6.1712	0.34205	1.08031	8.19263
ZFR	zinc finger RNA binding protein	6.44259	7.49313	6.62001	2.0713	1.13086	8.18661
OVOS2	ovostatin 2	3.08898	6.20641	4.04356	8.67837	1.93802	8.18572
SCG2	secretogranin II	4.32431	6.06899	3.83493	3.35121	0.712335	8.17343
B4GALT6	UDP-Gal:betaGlcNAc beta 1,4- galactosyltransferase, polypeptide 6	8.2444	6.93263	8.34614	0.402825	1.07307	8.17264
TIA1	TIA1 cytotoxic granule-associated RNA binding protein	7.41204	5.36322	7.2714	0.241681	0.907113	8.16389
GCOM1 /// GRINL1A	GRINL1A complex locus /// glutamate receptor, ionotropic, N-methyl D-aspartate-like 1A	6.97088	9.07543	7.46074	4.30064	1.40431	8.16364
STYXL1	serine/threonine/tyrosine interacting-like 1	8.13354	6.91233	8.0288	0.428925	0.929977	8.15553
C2orf18	chromosome 2 open reading frame 18	8.30383	6.92659	8.19061	0.384956	0.924526	8.14908
C14orf149	chromosome 14 open reading frame 149	7.35014	5.63996	7.46812	0.305621	1.08521	8.14903
WTAP	Wilms tumor 1 associated protein	9.15219	10.6307	9.43848	2.78663	1.2195	8.13954
XIAP	X-linked inhibitor of apoptosis	4.90125	5.95817	5.08143	2.08049	1.13303	8.12215
TRIP10	thyroid hormone receptor interactor 10	5.5994	6.61215	5.76991	2.01776	1.12546	8.11223
CAMLG	calcium modulating ligand	9.37611	11.3311	9.81767	3.87725	1.35808	8.03522
ACADM	acyl-CoA dehydrogenase, C-4 to C-12 straight chain	5.92715	4.15628	5.79424	0.293032	0.911989	8.03272
RPL7L1	ribosomal protein L7-like 1	8.94083	7.48242	8.82175	0.363894	0.920777	8.02931
TFPI	tissue factor pathway inhibitor (lipoprotein-associated coagulation inhibitor)	10.0223	11.9417	10.4517	3.78271	1.34669	8.02651
C14orf159	chromosome 14 open reading frame 159	6.60189	5.5435	6.50504	0.480169	0.935076	8.00676
RPP14	ribonuclease P/MRP 14kDa subunit	7.84312	6.60492	7.94345	0.423903	1.07202	7.99913
C3orf17	chromosome 3 open reading frame 17	7.54298	8.69476	7.7484	2.22188	1.15302	7.9851
NDRG1	N-myc downstream regulated 1	7.60498	9.34834	7.9772	3.34815	1.29435	7.97741
C7orf25 /// PSMA2	chromosome 7 open reading frame 25 /// proteasome (prosome, macropain) subunit, alpha t	6.88742	4.28681	6.72694	0.16487	0.894731	7.93329
SQSTM1	sequestosome 1	9.42869	11.5433	9.93446	4.33081	1.41987	7.93296
PPIP5K2	diphosphoinositol pentakisphosphate kinase 2	8.55021	7.20776	8.65636	0.394351	1.07636	7.9315
FOXC1	forkhead box C1	5.18682	6.59235	5.45946	2.64917	1.20802	7.92794
PIM1	pim-1 oncogene	3.88206	5.27909	3.54866	2.63359	0.793661	7.91702
TSC22D2	TSC22 domain family, member 2	4.80146	6.22595	5.0808	2.6842	1.21364	7.88336
FOXO3 /// FOXO3B	forkhead box O3 /// forkhead box O3B pseudogene	5.63118	7.24224	5.96563	3.05476	1.26089	7.87596
FBXO4	F-box protein 4	7.3284	5.44108	7.18811	0.270308	0.907334	7.87443
SNORD15A	small nucleolar RNA, C/D box 15A	5.98719	7.19893	5.72319	2.31617	0.832776	7.8707
C5orf28	chromosome 5 open reading frame 28	7.0108	5.51812	7.12441	0.35535	1.08193	7.8683
GTF2H2 /// GTF2H2B /// GTF2H2C /// GTF2H2D	general transcription factor IIH, polypeptide 2, 44kDa /// general transcription factor	8.72761	7.40224	8.61291	0.399047	0.923574	7.8632
CBY1	chibby homolog 1 (Drosophila)	7.60718	6.08683	7.48242	0.348601	0.917156	7.86296
MED7	mediator complex subunit 7	7.85275	6.32643	7.72755	0.347163	0.916876	7.85377
COL1A2	collagen, type I, alpha 2	11.1265	7.617	10.9482	0.0878061	0.883748	7.84669
GLTSCR2	glioma tumor suppressor candidate region gene 2	8.59362	9.91761	8.84659	2.50357	1.19166	7.84499
NR1D2	nuclear receptor subfamily 1, group D, member 2	5.73884	6.7481	5.5392	2.01288	0.870771	7.83787
HIST1H2AG	histone cluster 1, H2ag	3.77354	5.31692	4.08926	2.91477	1.24463	7.82721
MRPS18A	mitochondrial ribosomal protein S18A	8.44361	7.15314	8.33014	0.40882	0.924364	7.81612
HSPA13	heat shock protein 70kDa family, member 13	8.86976	10.3599	9.17033	2.80907	1.23162	7.81051
ZNF252	zinc finger protein 252	6.71186	5.0662	6.58027	0.319601	0.912822	7.80471
AP3S2	adaptor-related protein complex 3, sigma 2 subunit	8.507	7.28458	8.39729	0.428564	0.926773	7.80362
TMEM9B	TMEM9 domain family, member B	8.39603	6.81966	8.26754	0.335325	0.914785	7.79998
RUFY3	RUN and FYVE domain containing 3	6.0406	7.70762	6.39631	3.17558	1.27962	7.78049
HIST1H2BG	histone cluster 1, H2bg	4.4607	6.19954	4.83985	3.33766	1.30058	7.77716
CLK3	CDC-like kinase 3	8.4505	9.45385	8.62608	2.00465	1.12942	7.76271
MMAB	methylmalonic aciduria (cobalamin deficiency) cblB type	7.8775	6.63593	7.76584	0.422914	0.925524	7.74862
DLGAP4	discs, large (Drosophila) homolog-associated protein 4	7.93954	9.89492	8.39546	3.87819	1.37166	7.74415
CREBZF	CREB/ATF bZIP transcription factor	5.69157	6.80959	5.89465	2.17049	1.15115	7.7439
IREB2	iron-responsive element binding protein 2	8.83673	7.39083	8.95027	0.367061	1.08188	7.73008
YTHDC2	YTH domain containing 2	8.27505	7.0018	8.16116	0.413727	0.924096	7.72387
HSPA6	heat shock 70kDa protein 6 (HSP70B')	5.08801	7.42201	5.69562	5.04199	1.52373	7.7177
PREPL	prolyl endopeptidase-like	5.24151	3.95769	5.12691	0.410708	0.923637	7.71698
OSGIN1	oxidative stress induced growth inhibitor 1	6.85582	8.64828	7.25575	3.46406	1.31944	7.71369
KLF7	Kruppel-like factor 7 (ubiquitous)	6.92251	8.76097	6.33354	3.57628	0.664814	7.68612
SLC26A2	solute carrier family 26 (sulfate transporter), member 2	8.8439	6.92012	8.97626	0.263562	1.09608	7.66484
KLHL15	kelch-like 15 (Drosophila)	7.28071	9.05388	7.67813	3.41805	1.31715	7.62431
SCML1	sex comb on midleg-like 1 (Drosophila)	7.5767	8.80397	7.81053	2.34122	1.17595	7.62273
EIF2B3	eukaryotic translation initiation factor 2B, subunit 3 gamma, 58kDa	8.33759	6.92401	8.21423	0.375378	0.918047	7.62171
CLEC2D	C-type lectin domain family 2, member D	4.25217	7.2714	5.20294	8.10735	1.93291	7.61847
IRF2BP2	interferon regulatory factor 2 binding protein 2	7.43874	8.44967	7.23151	2.01521	0.866199	7.58746
LONRF1	LON peptidase N-terminal domain and ring finger 1	5.77943	7.24628	6.08131	2.76418	1.23276	7.5794
MAPKAP1	mitogen-activated protein kinase associated protein 1	8.39434	6.93002	8.26754	0.362406	0.915858	7.5776
HSPA5	heat shock 70kDa protein 5 (glucose-regulated protein, 78kDa)	9.94209	11.2405	10.1962	2.45956	1.19262	7.57741
TASP1	taspase, threonine aspartase, 1	4.7695	3.50511	4.87658	0.416275	1.07705	7.57592
C5orf41	chromosome 5 open reading frame 41	4.08675	5.13635	4.27752	2.06994	1.14137	7.56837
HIPK2	homeodomain interacting protein kinase 2	6.55192	8.82343	7.14258	4.82826	1.50594	7.56663
TBX3	T-box 3	7.15812	9.27897	7.68705	4.34951	1.44286	7.56336
BANP /// RRN3P2	BTG3 associated nuclear protein /// RNA polymerase I transcription factor homolog (S. c	3.84533	4.99357	3.59154	2.21644	0.838692	7.5411
PPFIBP1	PTPRF interacting protein, binding protein 1 (liprin beta 1)	6.07179	8.52419	6.7441	5.47327	1.59363	7.53545
LYRM5	LYR motif containing 5	7.00552	5.92566	6.90078	0.473076	0.929977	7.52501
HIST2H2BE	histone cluster 2, H2be	6.85582	9.69354	7.71991	7.14888	1.82019	7.4969
DNAJC25	DnaJ (Hsp40) homolog, subfamily C , member 25	6.70137	7.9493	6.94439	2.375	1.18346	7.49482
EXOC7	exocyst complex component 7	8.35972	6.73043	8.48446	0.323248	1.09031	7.49366
FOSL2	FOS-like antigen 2	7.1926	8.28614	6.95575	2.13398	0.848597	7.48981
FZD4	frizzled homolog 4 (Drosophila)	6.29838	7.5828	6.55192	2.43583	1.19213	7.47322
SOX4	SRY (sex determining region Y)-box 4	7.77319	9.65194	8.2151	3.67755	1.3584	7.47084
PGF	placental growth factor	6.43875	8.54545	6.96763	4.30705	1.4428	7.4685
WDFY1	WD repeat and FYVE domain containing 1	6.73462	8.20733	6.34269	2.77544	0.762113	7.46338
NDUFAF3	NADH dehydrogenase (ubiquinone) 1 alpha subcomplex, assembly factor 3	9.69493	8.4796	9.58037	0.430676	0.923663	7.45803
C7orf25 /// PSMA2	chromosome 7 open reading frame 25 /// proteasome (prosome, macropain) subunit, alpha t	6.94829	4.73158	6.78781	0.215132	0.894731	7.45583
CDC42BPA	CDC42 binding protein kinase alpha (DMPK-like)	6.31276	4.29286	6.15891	0.246576	0.898851	7.44865
MDP1	magnesium-dependent phosphatase 1	7.63087	5.99608	7.49313	0.322019	0.908947	7.446
HBEGF	heparin-binding EGF-like growth factor	4.48918	6.9312	5.16334	5.434	1.59567	7.44372
NARG2	NMDA receptor regulated 2	6.49533	4.91935	6.36036	0.335416	0.910689	7.44123
EIF1B	eukaryotic translation initiation factor 1B	9.34465	10.9029	9.67976	2.94498	1.26147	7.43864
ZNF614	zinc finger protein 614	6.80081	4.90923	6.65152	0.269512	0.901694	7.43076
SLC16A3	solute carrier family 16, member 3 (monocarboxylic acid transporter 4)	11.0331	9.67417	10.9095	0.389861	0.917876	7.42948
GPRC5B	G protein-coupled receptor, family C, group 5, member B	5.90271	8.35691	6.58363	5.48007	1.60316	7.42766
PLD6	phospholipase D family, member 6	5.63106	7.11019	5.94235	2.78781	1.24082	7.42384
NR1D1 /// THRA	nuclear receptor subfamily 1, group D, member 1 /// thyroid hormone receptor, alpha (er	7.23288	8.4143	7.46074	2.26801	1.1711	7.41093
NONO	non-POU domain containing, octamer-binding	9.31249	10.5722	9.56173	2.39447	1.18858	7.39458
PIGK	phosphatidylinositol glycan anchor biosynthesis, class K	8.47901	6.88866	8.34204	0.332091	0.90943	7.37451
NUDT4 /// NUDT4P1	nudix (nucleoside diphosphate linked moiety X)-type motif 4 /// nudix (nucleoside dipho	5.96245	6.9905	6.15299	2.03927	1.14119	7.36079
KIF1B	kinesin family member 1B	10.0391	8.89783	9.9278	0.45335	0.925727	7.36001
BCL2L11	BCL2-like 11 (apoptosis facilitator)	5.37484	6.59659	5.08644	2.33228	0.818807	7.35282
FER	fer (fps/fes related) tyrosine kinase	6.65975	5.00538	6.78781	0.317677	1.09283	7.35024
MPV17	MpV17 mitochondrial inner membrane protein	9.74285	8.5861	9.84731	0.44852	1.07509	7.34425
BCL2L11	BCL2-like 11 (apoptosis facilitator)	3.62126	4.83949	3.33377	2.3266	0.819322	7.34234
LMLN	leishmanolysin-like (metallopeptidase M8 family)	6.9932	5.27909	6.84941	0.304791	0.905135	7.3284
PHF23	PHD finger protein 23	8.80572	7.0015	8.65777	0.286336	0.902531	7.32196
C15orf5	chromosome 15 open reading frame 5	4.73466	6.02082	4.99357	2.43878	1.19658	7.31906
DNAJB2	DnaJ (Hsp40) homolog, subfamily B, member 2	7.938	9.03602	8.14717	2.14061	1.15602	7.31067
SMARCE1	SWI/SNF related, matrix associated, actin dependent regulator of chromatin, subfamily e	8.17154	6.56876	8.03247	0.329242	0.908105	7.29918
TACC2	transforming, acidic coiled-coil containing protein 2	7.13777	6.13617	7.23355	0.499446	1.06864	7.29245
EIF4B	eukaryotic translation initiation factor 4B	9.74286	10.7561	9.93147	2.01843	1.13966	7.29221
MKRN1	makorin ring finger protein 1	7.56092	9.61722	8.08123	4.15918	1.43426	7.27486
TASP1	taspase, threonine aspartase, 1	6.07667	4.57652	5.94235	0.353518	0.911102	7.27218
DDIT3	DNA-damage-inducible transcript 3	7.37702	10.6154	8.48848	9.43756	2.16065	7.26969
ZXDC	ZXD family zinc finger C	6.09565	7.67832	6.44559	2.99525	1.27451	7.26841
IL1RL1	interleukin 1 receptor-like 1	4.43329	6.23064	4.85625	3.4758	1.34068	7.26723
IL1RL1	interleukin 1 receptor-like 1	4.43329	6.23064	4.85625	3.4758	1.34068	7.26723
METTL2B	methyltransferase like 2B	6.32222	5.24122	6.42335	0.472701	1.07261	7.26207
TUBGCP3	tubulin, gamma complex associated protein 3	6.33079	5.3005	6.22564	0.489612	0.929705	7.26066
BCL6	B-cell CLL/lymphoma 6	5.6245	9.30742	7.02044	12.8431	2.63161	7.25854
CD99L2	CD99 molecule-like 2	10.1715	8.8334	10.046	0.395542	0.916679	7.25457
C20orf43	chromosome 20 open reading frame 43	5.44068	6.70439	5.69562	2.40112	1.19328	7.24917
NCRNA00275	non-protein coding RNA 275	10.6684	12.9273	11.275	4.78629	1.52265	7.24441
HES4	hairy and enhancer of split 4 (Drosophila)	6.65095	7.77278	6.39506	2.17622	0.837468	7.23685
WASL	Wiskott-Aldrich syndrome-like	7.47194	9.24986	7.88972	3.4293	1.33587	7.23286
GMFB	glia maturation factor, beta	6.15788	4.8453	6.03327	0.402599	0.917252	7.21952
ATP6V1B2	ATPase, H+ transporting, lysosomal 56/58kDa, V1 subunit B2	7.4192	8.64452	7.12343	2.33808	0.814637	7.2187
GLTSCR2	glioma tumor suppressor candidate region gene 2	9.40281	10.8849	9.72308	2.79357	1.24856	7.21584
PLEKHM2	pleckstrin homology domain containing, family M (with RUN domain) member 2	9.35288	10.6205	9.61009	2.40769	1.19517	7.21264
C5orf32	chromosome 5 open reading frame 32	9.40654	10.5483	9.63012	2.20656	1.16763	7.19776
RPL7L1	ribosomal protein L7-like 1	8.48848	7.28644	8.37034	0.434658	0.921375	7.19036
SEC31A	SEC31 homolog A (S. cerevisiae)	6.38976	7.65417	6.07667	2.4023	0.804917	7.18822
SOX4	SRY (sex determining region Y)-box 4	6.40052	8.29349	6.8641	3.71398	1.37896	7.16165
WIPF2	WAS/WASL interacting protein family, member 2	7.44686	8.9566	7.77799	2.84758	1.258	7.16116
EIF1B	eukaryotic translation initiation factor 1B	9.81511	11.5067	10.2064	3.23017	1.31157	7.15785
ZXDC	ZXD family zinc finger C	6.81369	8.06363	7.06781	2.37831	1.1926	7.15633
SSR1	signal sequence receptor, alpha	10.2572	9.18195	10.1469	0.474593	0.926375	7.13626
SNCA	synuclein, alpha (non A4 component of amyloid precursor)	6.68655	7.68925	6.87643	2.00375	1.14067	7.13549
LRCH2	leucine-rich repeats and calponin homology (CH) domain containing 2	4.51631	7.34534	5.40919	7.106	1.85688	7.12585
CCNL1	cyclin L1	6.54011	8.93675	7.21749	5.26575	1.59923	7.11872
RPL7L1	ribosomal protein L7-like 1	7.51433	6.31756	7.39526	0.436251	0.920777	7.11598
TNFSF9	tumor necrosis factor (ligand) superfamily, member 9	6.16804	9.77237	7.53003	12.1621	2.57039	7.10785
SNORA41	small nucleolar RNA, H/ACA box 41	4.99585	6.20898	5.24151	2.31841	1.18563	7.10235
GIGYF2	GRB10 interacting GYF protein 2	5.17666	7.06161	5.64097	3.69341	1.37966	7.09427
PON2	paraoxonase 2	10.298	8.79643	10.1601	0.353166	0.908819	7.09396
ANKRD26	ankyrin repeat domain 26	5.98687	4.94807	5.87839	0.486734	0.927568	7.08618
FBXO38	F-box protein 38	8.42083	7.34719	8.52393	0.475119	1.07408	7.08533
MAOA	monoamine oxidase A	6.71186	7.83955	6.93499	2.18509	1.16727	7.08489
SIRT1	sirtuin 1	7.08562	9.05892	7.58529	3.92664	1.41389	7.07106
THAP6	THAP domain containing 6	6.90881	5.1813	6.75877	0.301972	0.901227	7.06699
ITCH	itchy E3 ubiquitin protein ligase homolog (mouse)	7.6334	9.05391	7.94202	2.6768	1.23853	7.02972
C4orf21	chromosome 4 open reading frame 21	6.57292	5.44273	6.4569	0.456857	0.922728	7.02898
LOC441242	hypothetical LOC441242	2.7948	4.13269	3.07883	2.52781	1.21759	7.02151
AMD1	adenosylmethionine decarboxylase 1	8.79296	9.98796	9.03653	2.28945	1.18392	7.01093
RIC8A	resistance to inhibitors of cholinesterase 8 homolog A (C. elegans)	7.86303	6.80081	7.75143	0.478893	0.925556	6.99999
GLTSCR2	glioma tumor suppressor candidate region gene 2	8.92072	10.0163	9.13825	2.13692	1.16274	6.98611
NONO	non-POU domain containing, octamer-binding	9.27805	10.4771	9.52366	2.29588	1.1856	6.98211
NAPEPLD	N-acyl phosphatidylethanolamine phospholipase D	6.38816	4.70367	6.23827	0.311115	0.901324	6.98128
KIAA1279	KIAA1279	9.64775	8.39291	9.76328	0.419041	1.08337	6.96844
IFNAR1	interferon (alpha, beta and omega) receptor 1	8.08477	6.61215	8.2115	0.360328	1.09182	6.96659
TSNAX	translin-associated factor X	8.16403	6.97207	8.04253	0.437706	0.919228	6.9615
HSPA13	heat shock protein 70kDa family, member 13	9.35203	7.97719	9.2185	0.385596	0.911601	6.95035
JKAMP	JNK1/MAPK8-associated membrane protein	8.88183	7.63295	8.99734	0.420773	1.08336	6.9485
CCNB1IP1	cyclin B1 interacting protein 1	7.25264	10.5421	8.43112	9.77776	2.26339	6.94778
HMGN1	high-mobility group nucleosome binding domain 1	10.3793	9.11878	10.2529	0.417392	0.916079	6.94234
COX11	COX11 cytochrome c oxidase assembly homolog (yeast)	9.56855	8.48446	9.45429	0.471691	0.923856	6.93829
EGFR	epidermal growth factor receptor	5.94136	7.12405	5.64963	2.27	0.816924	6.93701
KDM3A	lysine (K)-specific demethylase 3A	10.0071	11.1644	9.72535	2.2303	0.822583	6.93451
HDAC9	histone deacetylase 9	6.10022	7.84231	6.52084	3.3452	1.3385	6.92821
EIF2C4	Eukaryotic translation initiation factor 2C, 4	6.30061	5.18552	6.18384	0.461663	0.922249	6.92386
SEPHS2	selenophosphate synthetase 2	8.4505	7.26558	8.56278	0.439849	1.08094	6.92057
GALNT1	UDP-N-acetyl-alpha-D-galactosamine:polypeptide N-acetylgalactosaminyltransferase 1 (Gal	10.34	8.85471	10.4681	0.357186	1.09289	6.92016
LYRM7	Lyrm7 homolog (mouse)	5.90271	4.45371	5.76398	0.366275	0.908315	6.91198
CCL5	chemokine (C-C motif) ligand 5	4.89513	6.79028	5.37484	3.7196	1.39446	6.89449
TMEM38B	transmembrane protein 38B	7.7396	9.54555	8.18567	3.49659	1.36232	6.89057
ERCC8	excision repair cross-complementing rodent repair deficiency, complementation group 8	7.28265	6.2626	7.38508	0.493101	1.07359	6.88815
NAPB	N-ethylmaleimide-sensitive factor attachment protein, beta	5.20872	6.66524	5.53454	2.74445	1.25337	6.88499
GIT2	G protein-coupled receptor kinase interacting ArfGAP 2	6.64072	7.9877	6.93263	2.54378	1.22425	6.88419
C4orf14	chromosome 4 open reading frame 14	7.34746	8.97644	7.73127	3.09293	1.30478	6.86702
HNRPDL	heterogeneous nuclear ribonucleoprotein D-like	9.45418	11.3678	9.94275	3.76758	1.40306	6.86642
RPL28	ribosomal protein L28	8.73512	10.3425	9.11155	3.047	1.29813	6.86613
SUB1	SUB1 homolog (S. cerevisiae)	9.01968	7.56854	8.87973	0.365731	0.907553	6.86089
PLEKHF1	pleckstrin homology domain containing, family F (with FYVE domain) member 1	7.21222	8.23917	6.97519	2.03771	0.848487	6.84898
WDR59	WD repeat domain 59	5.81434	6.89981	6.03327	2.12207	1.16387	6.84732
OSMR	oncostatin M receptor	6.57733	4.87465	6.42335	0.307217	0.898771	6.84372
CCDC90B	coiled-coil domain containing 90B	7.13777	5.15156	6.97088	0.252401	0.890759	6.84358
BCL6	B-cell CLL/lymphoma 6	5.94235	8.65638	6.80081	6.5615	1.8131	6.83987
FLOT1	flotillin 1	9.21632	10.6556	8.80038	2.71193	0.749526	6.83476
PL-5283	PL-5283 protein	11.0738	9.61009	10.9326	0.362548	0.906723	6.83397
HPS6	Hermansky-Pudlak syndrome 6	8.14207	6.32597	8.28589	0.283987	1.10483	6.83023
SPATA4	spermatogenesis associated 4	6.13076	4.65221	5.98853	0.358848	0.906116	6.82919
RFXAP	regulatory factor X-associated protein	7.22784	5.16834	7.05701	0.239899	0.888334	6.80692
C5orf13	chromosome 5 open reading frame 13	5.49961	3.92616	5.35149	0.336004	0.902428	6.80519
BCAP29	B-cell receptor-associated protein 29	7.33533	6.08231	7.2067	0.41957	0.914699	6.80449
SLC6A8	solute carrier family 6 (neurotransmitter transporter, creatine), member 8	9.24537	10.2672	9.00794	2.03044	0.848255	6.7906
STYXL1	serine/threonine/tyrosine interacting-like 1	7.77665	6.23429	7.62984	0.343323	0.903244	6.78694
HNRNPM	heterogeneous nuclear ribonucleoprotein M	9.99078	11.1398	10.229	2.21759	1.17955	6.78134
PAFAH2	platelet-activating factor acetylhydrolase 2, 40kDa	5.0378	3.8055	4.90981	0.425638	0.915107	6.76572
TFPI	tissue factor pathway inhibitor (lipoprotein-associated coagulation inhibitor)	9.51023	11.4527	10.0166	3.84357	1.42044	6.76332
SPAG9	sperm associated antigen 9	9.2332	10.3467	9.46227	2.16367	1.17208	6.76238
SQSTM1	sequestosome 1	11.65	12.8704	11.9091	2.33013	1.1967	6.76223
EID1	EP300 interacting inhibitor of differentiation 1	11.5773	9.71452	11.4136	0.274954	0.892768	6.76147
TSC22D2	TSC22 domain family, member 2	7.05975	8.86468	7.5129	3.49413	1.36903	6.75861
PAQR3	progestin and adipoQ receptor family member III	8.62142	9.63809	8.82494	2.02324	1.15151	6.75361
ZNF302	zinc finger protein 302	6.94439	5.36123	7.0802	0.333751	1.09871	6.74956
DNAJC19	DnaJ (Hsp40) homolog, subfamily C, member 19	6.90345	4.93568	6.73462	0.255647	0.889561	6.73995
LTF	lactotransferrin	4.36735	5.45225	4.58945	2.12124	1.16643	6.73701
CCDC90B	coiled-coil domain containing 90B	7.53461	5.61901	7.36772	0.265062	0.890759	6.72768
PTGER4	prostaglandin E receptor 4 (subtype EP4)	5.57708	9.2286	7.02044	12.5666	2.71954	6.72657
ERGIC2	ERGIC and golgi 2	6.36323	5.24151	6.24221	0.459545	0.919537	6.71681
NGLY1	N-glycanase 1	5.35149	6.8046	5.68354	2.73798	1.2588	6.71553
NDRG1	N-myc downstream regulated 1	8.92331	10.2473	9.2149	2.50357	1.22399	6.71267
GNRH1	gonadotropin-releasing hormone 1 (luteinizing-releasing hormone)	4.87415	6.15299	4.52923	2.42644	0.787353	6.70802
CEBPG	CCAAT/enhancer binding protein (C/EBP), gamma	9.18362	10.4453	9.45702	2.39774	1.20866	6.69865
TSC22D2	TSC22 domain family, member 2	7.31433	9.1249	7.77313	3.50781	1.37439	6.69839
GNA13	guanine nucleotide binding protein (G protein), alpha 13	8.67231	9.90161	8.93646	2.34454	1.20093	6.69158
SYF2	SYF2 homolog, RNA splicing factor (S. cerevisiae)	8.70063	9.93973	8.96817	2.36051	1.20375	6.67735
NDUFB5	NADH dehydrogenase (ubiquinone) 1 beta subcomplex, 5, 16kDa	9.80493	8.5375	9.67268	0.4154	0.912408	6.67413
AMMECR1	Alport syndrome, mental retardation, midface hypoplasia and elliptocytosis chromosomal	7.39683	6.09282	7.26203	0.404998	0.910795	6.67005
AP3B1	adaptor-related protein complex 3, beta 1 subunit	8.83023	7.6402	8.7033	0.438293	0.91578	6.66952
STAT5B	signal transducer and activator of transcription 5B	6.19954	7.28311	6.4234	2.11927	1.16786	6.66788
KATNAL1	katanin p60 subunit A-like 1	8.89739	7.83161	8.7797	0.477714	0.92166	6.66691
C9orf153	chromosome 9 open reading frame 153	2.39233	3.6602	2.6692	2.40807	1.21157	6.65534
BPNT1	3'(2'), 5'-bisphosphate nucleotidase 1	5.07856	3.76015	5.20294	0.400978	1.09004	6.65284
PATL1	protein associated with topoisomerase II homolog 1 (yeast)	3.55139	4.7695	3.81374	2.32642	1.19943	6.65106
ANKRD32	ankyrin repeat domain 32	6.2118	5.18983	6.09727	0.492444	0.923683	6.65063
SLC2A14 /// SLC2A3	solute carrier family 2 (facilitated glucose transporter), member 14 /// solute carrier	7.58616	9.3698	8.03783	3.44292	1.36762	6.64523
SLC39A10	solute carrier family 39 (zinc transporter), member 10	8.55583	7.46347	8.43566	0.468993	0.920079	6.64415
VPS41	vacuolar protein sorting 41 homolog (S. cerevisiae)	8.54751	7.21601	8.41007	0.397354	0.909129	6.63188
TMED3	transmembrane emp24 protein transport domain containing 3	10.0569	11.3818	10.3521	2.50528	1.22706	6.62944
DNAJB2	DnaJ (Hsp40) homolog, subfamily B, member 2	7.32162	8.45619	7.56092	2.19553	1.18042	6.62637
NCRNA00275	non-protein coding RNA 275	11.8398	13.6083	12.288	3.40694	1.36436	6.60594
AGGF1	angiogenic factor with G patch and FHA domains 1	7.40224	6.08862	7.26536	0.40231	0.909483	6.60307
ZBTB11	zinc finger and BTB domain containing 11	5.56965	6.70741	5.81067	2.20038	1.18183	6.60166
AMD1	adenosylmethionine decarboxylase 1	8.06336	9.29038	8.33014	2.34083	1.20312	6.60117
KCTD7	potassium channel tetramerisation domain containing 7	6.31276	7.51754	5.99391	2.30503	0.801711	6.58145
IDH2	isocitrate dehydrogenase 2 (NADP+), mitochondrial	8.62142	7.53542	8.50035	0.471067	0.919507	6.57117
UBLCP1	ubiquitin-like domain containing CTD phosphatase 1	7.78241	6.5751	7.90183	0.433076	1.0863	6.56922
HSPA6 /// HSPA7	heat shock 70kDa protein 6 (HSP70B') /// heat shock 70kDa protein 7 (HSP70B)	5.74128	8.69128	6.75934	7.72747	2.02519	6.56217
DUSP10	dual specificity phosphatase 10	5.69232	8.0214	6.38246	5.02487	1.61345	6.56104
RSBN1	round spermatid basic protein 1	7.31735	9.29852	7.85275	3.94813	1.44934	6.56102
DBNDD2 /// SYS1 /// SYS1-DBNDD2	dysbindin (dystrobrevin binding protein 1) domain containing 2 /// SYS1 Golgi-localized	7.25626	8.29841	7.00149	2.0593	0.838119	6.5437
N6AMT1	N-6 adenine-specific DNA methyltransferase 1 (putative)	6.81369	5.0911	6.65095	0.303005	0.893327	6.53394
CLEC2D	C-type lectin domain family 2, member D	6.44924	9.05612	7.28071	6.09185	1.77949	6.53228
STYXL1	serine/threonine/tyrosine interacting-like 1	8.70131	7.31331	8.55776	0.382096	0.905289	6.5241
F8A1 /// F8A2 /// F8A3	coagulation factor VIII-associated (intronic transcript) 1 /// coagulation factor VIII-	9.7682	8.09008	9.60701	0.312489	0.894288	6.50362
RMND5A	required for meiotic nuclear division 5 homolog A (S. cerevisiae)	5.10881	7.35878	5.76695	4.75673	1.57804	6.49908
IRF7	interferon regulatory factor 7	6.60206	8.02695	6.9348	2.68493	1.25941	6.49524
POP1	processing of precursor 1, ribonuclease P/MRP subunit (S. cerevisiae)	7.03642	5.59378	6.88866	0.367892	0.902649	6.49308
ZNF37A	zinc finger protein 37A	6.79562	5.60909	6.66524	0.439359	0.913589	6.48807
SERPINB3 /// SERPINB4	serpin peptidase inhibitor, clade B (ovalbumin), member 3 /// serpin peptidase inhibito	4.04356	7.62122	5.47008	11.9394	2.68797	6.4808
BECN1	beclin 1, autophagy related	9.23958	8.10524	9.11284	0.455543	0.915897	6.47369
SPATA5	spermatogenesis associated 5	6.33629	5.32168	6.21904	0.494961	0.921938	6.46972
MASTL	microtubule associated serine/threonine kinase-like	8.45288	7.05756	8.30755	0.380159	0.904172	6.46827
UBR5	ubiquitin protein ligase E3 component n-recognin 5	6.97146	5.7104	6.83503	0.417235	0.909765	6.4583
HNRNPD	heterogeneous nuclear ribonucleoprotein D (AU-rich element RNA binding protein 1, 37kDa	6.23189	8.21002	6.77327	3.93983	1.45537	6.45591
CSTF3	cleavage stimulation factor, 3' pre-RNA, subunit 3, 77kDa	8.65934	7.61589	8.53935	0.485166	0.920194	6.45107
PDCD6	programmed cell death 6	6.52084	8.00787	6.87643	2.80311	1.27951	6.45097
RGMB	RGM domain family, member B	7.4192	9.42044	7.97138	4.00344	1.4663	6.441
HSPA5	heat shock 70kDa protein 5 (glucose-regulated protein, 78kDa)	9.72819	10.9902	10.012	2.39833	1.21738	6.43265
MKKS	McKusick-Kaufman syndrome	7.5448	6.54402	7.4276	0.499729	0.921976	6.41176
PLEKHM2	pleckstrin homology domain containing, family M (with RUN domain) member 2	8.62813	9.81511	8.89024	2.27675	1.19923	6.40842
CBX4	chromobox homolog 4	7.07692	9.14811	7.66173	4.20234	1.49984	6.40673
LRCH2	leucine-rich repeats and calponin homology (CH) domain containing 2	3.73826	6.47776	4.65439	6.67836	1.88704	6.40147
METTL7A	methyltransferase like 7A	8.0489	6.24925	7.87855	0.287244	0.888625	6.3996
ST13 /// ST13P4 /// ST13P5	suppression of tumorigenicity 13 (colon carcinoma) (Hsp70 interacting protein) /// supp	7.94345	8.99016	8.16577	2.06581	1.16661	6.39703
HOPX	HOP homeobox	5.54712	7.53755	6.09789	3.97354	1.46486	6.39664
POGLUT1	protein O-glucosyltransferase 1	6.83491	4.24998	7.01172	0.16667	1.13038	6.39155
SQSTM1	sequestosome 1	11.5961	12.8698	11.8854	2.41773	1.22201	6.38588
COL1A2	collagen, type I, alpha 2	7.99902	4.98659	7.78591	0.123928	0.862674	6.37951
OSGIN1	oxidative stress induced growth inhibitor 1	6.71872	8.67292	7.25575	3.87499	1.45098	6.37498
MLPH	melanophilin	9.27261	10.9697	9.70763	3.24251	1.35194	6.37185
MR1	major histocompatibility complex, class I-related	6.90078	5.42892	6.7481	0.360515	0.899576	6.36785
FAT4	FAT tumor suppressor homolog 4 (Drosophila)	6.39506	4.87313	6.23923	0.348219	0.897618	6.36617
SMARCAD1	SWI/SNF-related, matrix-associated actin-dependent regulator of chromatin, subfamily a,	8.56987	7.30676	8.43112	0.416647	0.908308	6.36209
LRCH2	leucine-rich repeats and calponin homology (CH) domain containing 2	4.21812	7.07145	5.20294	7.22665	1.97907	6.35976
DNAJC1	DnaJ (Hsp40) homolog, subfamily C, member 1	9.31256	10.3592	9.53611	2.06571	1.1676	6.35865
FOXO3	forkhead box O3	6.88594	8.72367	7.37643	3.57446	1.40492	6.35795
GCC2 /// RGPD1 /// RGPD2 /// RGPD3 /// RGPD4 /// RGPD5 /// RGPD6 /// RGPD8	GRIP and coiled-coil domain containing 2 /// RANBP2-like and GRIP domain containing 1 /	5.55906	7.50112	6.09223	3.84253	1.4471	6.35771
CSRP2	cysteine and glycine-rich protein 2	7.68942	9.47292	8.159	3.4426	1.3847	6.34936
TSC22D2	TSC22 domain family, member 2	9.25571	11.0266	9.72114	3.41271	1.38073	6.33706
EPS8	epidermal growth factor receptor pathway substrate 8	8.4247	10.2374	8.90663	3.513	1.39661	6.3362
ZFP36L2	zinc finger protein 36, C3H type-like 2	8.0177	10.2321	8.67307	4.64098	1.57502	6.33192
TCF25	transcription factor 25 (basic helix-loop-helix)	9.74257	8.38727	9.5965	0.390855	0.903711	6.32622
RND3	Rho family GTPase 3	11.4204	12.7782	11.7391	2.56291	1.24725	6.32117
PITPNA	phosphatidylinositol transfer protein, alpha	7.946	6.80081	7.81514	0.45213	0.913286	6.31813
PUM2	pumilio homolog 2 (Drosophila)	5.74412	7.37881	6.15973	3.1052	1.33387	6.30545
MGEA5	meningioma expressed antigen 5 (hyaluronidase)	7.99137	9.347	8.31058	2.55908	1.24765	6.2955
KIAA2026	KIAA2026	6.76209	5.30732	6.90078	0.364813	1.10091	6.29459
HSPA5	heat shock 70kDa protein 5 (glucose-regulated protein, 78kDa)	9.02644	10.27	9.31022	2.36784	1.21738	6.29239
MLPH	melanophilin	9.51602	11.2313	9.96313	3.28357	1.36331	6.28546
MET	met proto-oncogene (hepatocyte growth factor receptor)	4.32953	5.52617	3.99752	2.29205	0.794427	6.28512
ZMYND11	zinc finger, MYND domain containing 11	10.0632	8.95876	9.93491	0.46507	0.914888	6.28501
MLPH	melanophilin	8.08342	10.3688	8.77641	4.87506	1.61663	6.28425
MVP	major vault protein	8.63912	7.40224	8.50048	0.42429	0.908376	6.2834
C17orf48	chromosome 17 open reading frame 48	7.37353	8.51895	7.62809	2.21211	1.19297	6.28134
BACE1	beta-site APP-cleaving enzyme 1	7.81053	6.55669	7.67046	0.419332	0.907475	6.2758
DDIT3	DNA-damage-inducible transcript 3	7.48923	10.3806	8.50737	7.41995	2.0253	6.26153
TRIM13	tripartite motif-containing 13	5.44273	7.16628	5.89465	3.30246	1.36786	6.25907
AKR1B10	aldo-keto reductase family 1, member B10 (aldose reductase)	7.60434	6.53646	7.47837	0.47702	0.916388	6.25484
PRDM2	PR domain containing 2, with ZNF domain	6.23189	7.71045	6.59448	2.7867	1.28573	6.25311
FADD	Fas (TNFRSF6)-associated via death domain	9.8199	8.47403	9.67262	0.393417	0.902951	6.25028
C16orf87	chromosome 16 open reading frame 87	6.45567	7.63295	6.72101	2.2615	1.20192	6.24752
C12orf29	chromosome 12 open reading frame 29	8.2742	9.80415	8.65521	2.88776	1.30225	6.24569
CRY1	cryptochrome 1 (photolyase-like)	7.79762	8.99819	8.0701	2.29831	1.20788	6.24548
TMBIM4	transmembrane BAX inhibitor motif containing 4	10.8473	8.86503	10.6634	0.253098	0.880347	6.24223
PHF23	PHD finger protein 23	9.2308	7.51172	9.05983	0.303741	0.888241	6.23
STYXL1	serine/threonine/tyrosine interacting-like 1	7.9493	6.34888	7.78498	0.329781	0.892352	6.22602
HMGN5	high-mobility group nucleosome binding domain 5	6.37781	4.83541	6.21655	0.343312	0.894243	6.2094
SLC19A2	solute carrier family 19 (thiamine transporter), member 2	4.64744	6.45631	5.13635	3.50369	1.40338	6.20678
WDFY3	WD repeat and FYVE domain containing 3	6.34989	5.10815	6.47832	0.422861	1.0931	6.19913
SPAG9	sperm associated antigen 9	7.31735	8.36384	7.5462	2.0655	1.1719	6.19837
MAFK	v-maf musculoaponeurotic fibrosarcoma oncogene homolog K (avian)	7.42673	9.99577	8.27221	5.93414	1.79686	6.19198
EYA2	eyes absent homolog 2 (Drosophila)	4.21693	5.99608	4.695	3.43224	1.39288	6.1908
RORA	RAR-related orphan receptor A	7.61272	10.7661	8.79976	8.89742	2.27684	6.18513
FGFR1	fibroblast growth factor receptor 1	5.55293	6.64085	5.79424	2.12567	1.18206	6.18296
RPGRIP1L	RPGRIP1-like	7.15812	5.24151	7.32035	0.264876	1.11901	6.17699
PRPF4B	PRP4 pre-mRNA processing factor 4 homolog B (yeast)	6.21904	7.57736	6.54485	2.56388	1.25337	6.17232
BECN1	beclin 1, autophagy related	7.85275	6.80639	7.72674	0.48419	0.916364	6.16732
THOC3	THO complex 3	4.86868	6.13882	4.49307	2.41185	0.770783	6.15945
C1orf129	chromosome 1 open reading frame 129	2.76545	3.86526	3.01113	2.14326	1.18564	6.15848
ERMAP	erythroblast membrane-associated protein (Scianna blood group)	6.25096	5.12762	6.1183	0.45903	0.912151	6.15795
NNT	nicotinamide nucleotide transhydrogenase	7.13631	5.768	7.27354	0.387347	1.09979	6.13942
WHAMM	WAS protein homolog associated with actin, golgi membranes and microtubules	7.79019	9.35717	8.19061	2.96285	1.3199	6.13582
MGEA5	meningioma expressed antigen 5 (hyaluronidase)	8.47908	9.85652	8.81356	2.59808	1.26092	6.12479
HOPX	HOP homeobox	4.69928	6.72629	5.28663	4.07559	1.50248	6.12082
ZBTB6	zinc finger and BTB domain containing 6	7.69952	5.96563	7.85627	0.30064	1.11477	6.09358
NPRL2	nitrogen permease regulator-like 2 (S. cerevisiae)	8.52779	9.56088	8.75653	2.04641	1.17182	6.09015
BNC2	basonuclin 2	6.34861	4.73165	6.17929	0.326023	0.889265	6.0864
UQCC	ubiquinol-cytochrome c reductase complex chaperone	6.37911	5.13635	6.23507	0.422562	0.904979	6.07695
ADAM12	ADAM metallopeptidase domain 12	9.27639	6.69943	9.06383	0.167594	0.863005	6.07618
NEDD4L	neural precursor cell expressed, developmentally down-regulated 4-like	8.24393	9.31841	8.48522	2.10596	1.18205	6.07503
RASSF5	Ras association (RalGDS/AF-6) domain family member 5	6.15299	7.67612	6.54115	2.87414	1.30873	6.07048
KLHDC10	kelch domain containing 10	6.48973	7.8212	6.07501	2.51659	0.750167	6.07042
SQSTM1	sequestosome 1	9.8783	11.4255	10.2755	2.92247	1.31698	6.06496
MXD1	MAX dimerization protein 1	6.18036	9.03019	7.19832	7.20914	2.02505	6.0574
NEDD4L	neural precursor cell expressed, developmentally down-regulated 4-like	8.35972	9.43636	8.60298	2.10912	1.18367	6.03866
NUDT6	nudix (nucleoside diphosphate linked moiety X)-type motif 6	6.28327	5.18983	6.15032	0.468642	0.911962	6.03555
SNN	stannin	5.66643	7.12405	6.03327	2.74655	1.28953	6.03236
ADI1	acireductone dioxygenase 1	8.80594	7.71991	8.67346	0.471057	0.912262	6.02866
LAMC1	laminin, gamma 1 (formerly LAMB2)	10.6467	9.13768	10.7943	0.35135	1.1077	6.02275
C16orf87	chromosome 16 open reading frame 87	7.31703	8.4773	7.58616	2.23499	1.20508	6.02199
CYB5D2	cytochrome b5 domain containing 2	7.53536	5.84281	7.69228	0.30938	1.1149	6.01062
RAET1E	retinoic acid early transcript 1E	4.44353	2.97117	4.58945	0.360393	1.10644	6.00908
TSHZ1	teashirt zinc finger homeobox 1	6.59235	5.29465	6.44228	0.406774	0.901203	6.00449
ACPP	acid phosphatase, prostate	7.44427	4.25814	7.21264	0.10987	0.851674	6.00117
C7orf68	chromosome 7 open reading frame 68	10.8501	13.1237	11.563	4.8351	1.63911	6.00069
LOC399491	GPS, PLAT and transmembrane domain-containing protein	7.18811	9.01325	7.69875	3.54341	1.42468	5.989
CAPRIN1	cell cycle associated protein 1	5.46468	3.41542	5.26916	0.241609	0.873257	5.98369
PPFIBP1	PTPRF interacting protein, binding protein 1 (liprin beta 1)	6.15299	7.91257	6.63715	3.38599	1.39877	5.98337
STT3B	STT3, subunit of the oligosaccharyltransferase complex, homolog B (S. cerevisiae)	6.22739	8.29229	6.84384	4.18406	1.5331	5.97273
SQSTM1	sequestosome 1	11.5221	12.8169	11.8364	2.45345	1.24336	5.97243
HMGN1	high-mobility group nucleosome binding domain 1	10.5188	9.30748	10.3745	0.431857	0.90478	5.96664
LCMT2	leucine carboxyl methyltransferase 2	7.60638	4.56811	7.37643	0.121728	0.852663	5.96097
SIN3A	SIN3 homolog A, transcription regulator (yeast)	7.75203	6.52615	7.60605	0.427539	0.903765	5.94857
RAB11FIP5	RAB11 family interacting protein 5 (class I)	8.81937	10.0313	9.10873	2.31655	1.2221	5.92774
FAM192A	family with sequence similarity 192, member A	8.287	7.20243	8.15225	0.471531	0.910825	5.9262
BRD2	bromodomain containing 2	6.22519	7.56854	6.55797	2.5374	1.25944	5.92584
PPM1A	protein phosphatase, Mg2+/Mn2+ dependent, 1A	8.43529	9.45448	8.6659	2.02677	1.17333	5.92379
FRZB	frizzled-related protein	4.21205	6.32102	4.85306	4.31382	1.55942	5.92367
DIRAS3	DIRAS family, GTP-binding RAS-like 3	6.52658	8.98914	7.34386	5.51195	1.76208	5.92057
CSRP2	cysteine and glycine-rich protein 2	7.45857	9.2276	7.95109	3.40825	1.4069	5.91853
STYXL1	serine/threonine/tyrosine interacting-like 1	9.06113	7.58632	8.89585	0.359781	0.891756	5.91459
ARL8B	ADP-ribosylation factor-like 8B	8.31845	9.35196	8.55392	2.047	1.17729	5.90558
CYR61	cysteine-rich, angiogenic inducer, 61	7.46074	8.68959	7.08824	2.34379	0.772444	5.90532
SFRS18	Splicing factor, arginine/serine-rich 18	6.71186	4.80003	6.5203	0.265756	0.875657	5.90499
DENND5B	DENN/MADD domain containing 5B	5.96563	7.84837	6.50699	3.68776	1.45534	5.90275
C16orf55	chromosome 16 open reading frame 55	7.01874	5.52262	6.85166	0.354505	0.890645	5.90275
BNIP2	BCL2/adenovirus E1B 19kDa interacting protein 2	8.5705	7.53003	8.69099	0.486169	1.08711	5.89865
ZNF181	zinc finger protein 181	5.59519	4.16867	5.74128	0.372028	1.10657	5.89258
MAFB	v-maf musculoaponeurotic fibrosarcoma oncogene homolog B (avian)	7.2782	8.39359	6.95992	2.16654	0.802027	5.89242
CLEC2D	C-type lectin domain family 2, member D	5.51594	8.12839	6.41803	6.11541	1.86878	5.88804
PFKFB3	6-phosphofructo-2-kinase/fructose-2,6-biphosphatase 3	5.43938	6.52084	5.68989	2.11617	1.18963	5.88604
WDR85	WD repeat domain 85	6.54839	7.57864	6.78365	2.04237	1.17712	5.88511
C11orf96	chromosome 11 open reading frame 96	8.43946	12.4615	10.284	16.2461	3.59151	5.8831
FAM60A	family with sequence similarity 60, member A	8.09536	9.20724	8.35529	2.16126	1.19742	5.88218
OTUD1	OTU domain containing 1	7.42725	10.6334	8.69048	9.22914	2.40033	5.87657
PIGK	phosphatidylinositol glycan anchor biosynthesis, class K	6.85439	5.27909	6.68118	0.335575	0.886872	5.87321
IPP	intracisternal A particle-promoted polypeptide	6.75004	5.01985	6.56722	0.301412	0.880977	5.86935
APBB2	amyloid beta (A4) precursor protein-binding, family B, member 2	7.08706	6.01851	6.95226	0.476797	0.910795	5.86518
CYP4V2	cytochrome P450, family 4, subfamily V, polypeptide 2	7.80409	6.22353	7.63011	0.334353	0.886395	5.85931
CNPY4	canopy 4 homolog (zebrafish)	7.22394	5.49073	7.04042	0.300782	0.880553	5.85379
NAP1L5	nucleosome assembly protein 1-like 5	6.78679	4.26089	6.56722	0.173631	0.858821	5.85334
GULP1	GULP, engulfment adaptor PTB domain containing 1	5.72319	7.55523	6.24671	3.56041	1.43746	5.8529
SLC30A9	solute carrier family 30 (zinc transporter), member 9	7.0962	5.71157	6.93535	0.382986	0.894496	5.84825
CNOT8	CCR4-NOT transcription complex, subunit 8	8.47699	9.50679	8.19366	2.04174	0.821688	5.84223
SNORA8 /// TAF1D	small nucleolar RNA, H/ACA box 8 /// TATA box binding protein (TBP)-associated factor,	6.94888	9.36521	7.75135	5.33814	1.74409	5.83013
GIT2	G protein-coupled receptor kinase interacting ArfGAP 2	5.30942	6.61215	5.63322	2.46695	1.25162	5.83002
COL1A2	collagen, type I, alpha 2	11.5966	8.21899	11.3535	0.0962155	0.844914	5.82763
IPP	intracisternal A particle-promoted polypeptide	6.17107	4.84617	6.31276	0.399176	1.10319	5.8225
NF1	neurofibromin 1	4.72329	6.53646	5.24151	3.51414	1.43218	5.81734
RANBP3	RAN binding protein 3	5.40919	4.32494	5.27181	0.471639	0.909169	5.81697
TMED3	transmembrane emp24 protein transport domain containing 3	10.5076	11.8829	10.8576	2.59423	1.27454	5.80691
YOD1	YOD1 OTU deubiquinating enzyme 1 homolog (S. cerevisiae)	7.0018	8.50906	7.39965	2.8427	1.31754	5.80305
ARL6	ADP-ribosylation factor-like 6	7.73569	6.31549	7.88362	0.37366	1.10798	5.80052
PER3	period homolog 3 (Drosophila)	5.1457	6.19954	5.39137	2.07604	1.18565	5.79607
AHR	aryl hydrocarbon receptor	5.67235	6.85454	5.31574	2.26922	0.781	5.79553
MPRIP	myosin phosphatase Rho interacting protein	10.2727	8.13525	10.066	0.227286	0.866536	5.78968
IL1RL1	interleukin 1 receptor-like 1	5.16805	6.54082	5.51812	2.58967	1.27462	5.78862
PLDN	pallidin homolog (mouse)	6.19954	5.13652	6.32418	0.478629	1.09023	5.77824
POLK	polymerase (DNA directed) kappa	5.31574	3.99027	5.45859	0.399019	1.10408	5.77422
ACPP	acid phosphatase, prostate	7.11019	5.85762	6.95722	0.419697	0.899396	5.76819
TTL	tubulin tyrosine ligase	9.37249	8.33507	9.23816	0.487198	0.911094	5.76791
HIST2H2AA3 /// HIST2H2AA4	histone cluster 2, H2aa3 /// histone cluster 2, H2aa4	10.9467	13.0156	11.583	4.19564	1.55431	5.76508
DNAJA1	DnaJ (Hsp40) homolog, subfamily A, member 1	10.7308	9.10088	10.5506	0.323113	0.882584	5.76486
TMED3	transmembrane emp24 protein transport domain containing 3	10.4962	11.8935	10.8563	2.63416	1.28351	5.76403
ZCCHC2	zinc finger, CCHC domain containing 2	6.3603	8.57677	7.06781	4.64755	1.63298	5.7625
LRMP	lymphoid-restricted membrane protein	4.65135	6.52084	5.19789	3.65402	1.46057	5.76247
POP1	processing of precursor 1, ribonuclease P/MRP subunit (S. cerevisiae)	7.29609	6.10444	7.14798	0.437804	0.902435	5.76227
TMEM141	transmembrane protein 141	7.54298	6.5304	7.41075	0.495658	0.912419	5.75858
MGEA5	meningioma expressed antigen 5 (hyaluronidase)	7.61834	8.8967	7.93754	2.42564	1.24765	5.75667
RG9MTD1	RNA (guanine-9-) methyltransferase domain containing 1	8.46667	6.73462	8.27988	0.301023	0.878558	5.75564
LEPR	leptin receptor	4.69928	6.15299	5.0808	2.73911	1.30271	5.74514
ANKRD37	ankyrin repeat domain 37	3.33377	4.59826	2.92927	2.40243	0.755501	5.73593
MPRIP	myosin phosphatase Rho interacting protein	11.2316	8.99303	11.0183	0.211903	0.862596	5.73562
TBL2	transducin (beta)-like 2	9.36027	8.08065	9.20415	0.411905	0.897435	5.73388
CLIP4	CAP-GLY domain containing linker protein family, member 4	4.43623	6.42335	5.0378	3.96444	1.51736	5.72994
C5orf45	chromosome 5 open reading frame 45	7.82798	9.30491	8.21909	2.78355	1.3114	5.72752
C17orf48	chromosome 17 open reading frame 48	6.46243	7.67486	6.76146	2.31727	1.23031	5.71955
KLF5	Kruppel-like factor 5 (intestinal)	6.96563	8.26754	6.53846	2.46554	0.743721	5.71853
KLHL24	kelch-like 24 (Drosophila)	5.69562	7.17606	6.08914	2.79034	1.3136	5.70899
RABGAP1L	RAB GTPase activating protein 1-like	7.39722	3.99053	7.14798	0.0942941	0.841342	5.70854
RSRC2	arginine/serine-rich coiled-coil 2	7.35385	8.65401	7.68326	2.46257	1.25649	5.70225
SRPR	signal recognition particle receptor (docking protein)	8.01519	9.11849	8.27997	2.14846	1.20145	5.70097
CHD9	chromodomain helicase DNA binding protein 9	9.12443	7.96875	8.97774	0.448857	0.903322	5.70081
BCL2L11	BCL2-like 11 (apoptosis facilitator)	5.55538	6.63503	5.24151	2.11353	0.804481	5.69525
AP4E1	adaptor-related protein complex 4, epsilon 1 subunit	8.23084	6.69233	8.05434	0.344242	0.884849	5.69477
NPIP /// PKD1P1	nuclear pore complex interacting protein /// polycystic kidney disease 1 (autosomal dom	6.71704	8.19341	7.11019	2.78248	1.31327	5.68992
EVI2A	ecotropic viral integration site 2A	5.89648	7.24628	5.43796	2.54877	0.727735	5.68847
NEDD4	neural precursor cell expressed, developmentally down-regulated 4	5.24151	6.28835	4.94205	2.06601	0.812558	5.68715
FEM1A	fem-1 homolog a (C. elegans)	6.86233	5.77208	6.72101	0.469678	0.906686	5.6832
MORN2	MORN repeat containing 2	8.64443	7.13473	8.46952	0.351183	0.885822	5.6825
CPD	carboxypeptidase D	5.64527	7.21771	6.07667	2.97409	1.34854	5.66388
IFNAR1	interferon (alpha, beta and omega) receptor 1	7.73127	5.59715	7.51964	0.227806	0.863559	5.65955
PDDC1	Parkinson disease 7 domain containing 1	8.0385	6.27709	7.84649	0.294959	0.875386	5.6578
GCFC1	GC-rich sequence DNA-binding factor 1	7.16658	9.13215	7.76483	3.90567	1.51388	5.65437
HERC3	hect domain and RLD 3	3.14742	5.08805	3.73515	3.83872	1.50287	5.64504
IER5	immediate early response 5	8.57581	9.74005	8.86262	2.24115	1.21993	5.64339
SPTY2D1	SPT2, Suppressor of Ty, domain containing 1 (S. cerevisiae)	6.18066	7.84568	6.65095	3.1712	1.38539	5.63377
CSNK1G1	casein kinase 1, gamma 1	7.28175	6.20472	7.41075	0.474004	1.09353	5.62382
DAG1	dystroglycan 1 (dystrophin-associated glycoprotein 1)	9.10633	7.90539	8.95352	0.434991	0.899498	5.62187
NADSYN1	NAD synthetase 1	7.80582	6.47898	7.6426	0.398641	0.893032	5.62186
GTF2B	general transcription factor IIB	7.76992	9.06472	8.10189	2.45344	1.25874	5.61738
HIVEP2	human immunodeficiency virus type I enhancer binding protein 2	6.35435	7.88972	6.77457	2.89863	1.33814	5.61492
MKRN2	makorin ring finger protein 2	5.9187	7.11969	6.21904	2.29898	1.23143	5.61284
COASY	CoA synthase	8.35465	7.35461	8.21994	0.499986	0.910853	5.60887
ADD3	adducin 3 (gamma)	11.0345	10.0248	10.8987	0.496658	0.910177	5.60371
CCT8	chaperonin containing TCP1, subunit 8 (theta)	3.80932	4.81818	3.52182	2.01232	0.819322	5.6029
MAPKAP1	mitogen-activated protein kinase associated protein 1	8.50843	7.39553	8.36285	0.462366	0.90402	5.60152
C4orf43	chromosome 4 open reading frame 43	6.03045	4.84877	5.87839	0.440839	0.899966	5.58971
RCHY1	ring finger and CHY zinc finger domain containing 1	7.05701	8.23632	7.35164	2.26467	1.22656	5.58205
PMAIP1	phorbol-12-myristate-13-acetate-induced protein 1	7.04477	8.7654	7.5434	3.29581	1.41287	5.56061
PPP1R15B	protein phosphatase 1, regulatory (inhibitor) subunit 15B	6.25692	8.08255	6.80081	3.54463	1.4579	5.55717
PPFIBP1	PTPRF interacting protein, binding protein 1 (liprin beta 1)	6.45547	8.64139	7.16819	4.55017	1.63889	5.55678
SCP2	sterol carrier protein 2	9.66559	8.33163	9.4995	0.396679	0.891255	5.54803
CBLB	Cas-Br-M (murine) ecotropic retroviral transforming sequence b	7.01215	9.29937	7.77803	4.88113	1.7004	5.5413
C12orf29	chromosome 12 open reading frame 29	6.42694	8.57677	7.12445	4.43776	1.6217	5.52961
RAB12	RAB12, member RAS oncogene family	6.77452	8.15394	7.1425	2.60163	1.29055	5.51241
ADNP2	ADNP homeobox 2	8.24825	9.30186	8.50575	2.07573	1.19541	5.50499
SDCBP2	syndecan binding protein (syntenin) 2	3.89526	6.24756	4.69928	5.10635	1.74596	5.50479
GLUL	glutamate-ammonia ligase	7.45297	10.2481	8.51099	6.94103	2.08208	5.49038
HMGN1	high-mobility group nucleosome binding domain 1	12.2009	11.1359	12.0567	0.477958	0.904857	5.48692
ZBTB43	zinc finger and BTB domain containing 43	7.18654	9.26361	7.85275	4.21948	1.5869	5.48557
HIST1H2BG	histone cluster 1, H2bg	4.99569	6.40076	5.37484	2.6483	1.30058	5.48373
ERAP2	endoplasmic reticulum aminopeptidase 2	9.05119	7.96943	8.90515	0.472453	0.903726	5.47964
GAGE1 /// GAGE13 /// GAGE2A /// GAGE2B /// GAGE2C /// GAGE2D /// GAGE2E /// GAGE8	G antigen 1 /// G antigen 13 /// G antigen 2A /// G antigen 2B /// G antigen 2C /// G a	3.51722	4.64513	3.80001	2.18542	1.21655	5.47412
STYXL1	serine/threonine/tyrosine interacting-like 1	8.4044	6.93149	8.22478	0.360254	0.882932	5.46474
FNIP1	folliculin interacting protein 1	7.59862	8.63599	7.85275	2.05249	1.19261	5.46436
RBPJ	recombination signal binding protein for immunoglobulin kappa J region	6.46205	8.65489	7.18811	4.57204	1.65411	5.46092
MOBKL2A	MOB1, Mps One Binder kinase activator-like 2A (yeast)	8.82494	7.37552	8.98338	0.36617	1.11608	5.46029
CAPN7	calpain 7	7.61088	9.07724	8.01468	2.76324	1.32298	5.45929
LYPLAL1	lysophospholipase-like 1	9.14344	7.28071	8.93756	0.274955	0.86701	5.45188
ABI1	abl-interactor 1	8.20598	9.61252	8.58806	2.65101	1.30323	5.44474
TAF2	TAF2 RNA polymerase II, TATA box binding protein (TBP)-associated factor, 150kDa	8.41301	7.16148	8.55919	0.420004	1.10663	5.43933
ZNF75A	zinc finger protein 75a	6.36574	5.07295	6.19954	0.40816	0.891184	5.43891
WDR77	WD repeat domain 77	8.68455	6.7194	8.47232	0.256113	0.863207	5.43805
MED26	mediator complex subunit 26	8.6777	10.0082	9.03229	2.51494	1.27863	5.4371
ZNF804A	zinc finger protein 804A	6.56558	5.17666	6.72101	0.381852	1.11375	5.43427
PPP2R3A	protein phosphatase 2, regulatory subunit B'', alpha	5.46209	6.80072	5.82	2.52911	1.28157	5.43066
ERLIN2	ER lipid raft associated 2	9.38224	7.5865	9.17948	0.288023	0.868886	5.43021
NARG2	NMDA receptor regulated 2	6.8015	5.40919	6.62683	0.380954	0.885968	5.4287
HERC4	hect domain and RLD 4	8.30731	7.3022	8.16738	0.498231	0.907566	5.4284
TCP11L2	t-complex 11 (mouse)-like 2	3.67929	4.94807	4.01243	2.40959	1.25975	5.42672
CCDC56	coiled-coil domain containing 56	9.80869	7.94195	9.60148	0.274193	0.866214	5.42513
TOR1A	torsin family 1, member A (torsin A)	9.67917	7.74092	9.46768	0.260932	0.863644	5.42014
ADNP2	ADNP homeobox 2	7.75635	8.80142	8.01498	2.06347	1.19635	5.4162
CXCR4	chemokine (C-X-C motif) receptor 4	3.15836	4.43329	2.71768	2.41987	0.736787	5.39438
IRAK4	interleukin-1 receptor-associated kinase 4	7.35014	5.74361	7.15827	0.328387	0.87547	5.39318
FAM107B	family with sequence similarity 107, member B	6.77651	8.10762	6.30008	2.51596	0.718758	5.39023
DNAJC30	DnaJ (Hsp40) homolog, subfamily C, member 30	7.64788	6.55704	7.49836	0.469489	0.901555	5.38891
SEC62	SEC62 homolog (S. cerevisiae)	7.31433	8.36604	7.57668	2.07298	1.19943	5.38023
DNAJC21	DnaJ (Hsp40) homolog, subfamily C, member 21	4.88792	3.60633	5.0378	0.411344	1.10948	5.37684
PCDH7	protocadherin 7	8.28768	6.64088	8.0924	0.319348	0.873404	5.37657
PELI2	pellino homolog 2 (Drosophila)	4.64513	6.52136	5.22731	3.67115	1.49711	5.37336
SLC35B1	solute carrier family 35, member B1	9.33772	8.16571	9.18003	0.443803	0.89646	5.37181
NDRG1	N-myc downstream regulated 1	8.23405	9.53882	8.58343	2.47044	1.27401	5.36637
TRERF1	transcriptional regulating factor 1	6.59235	4.88513	6.76782	0.306248	1.12933	5.3642
BCL6	B-cell CLL/lymphoma 6	7.55233	10.8992	8.99103	10.1746	2.71077	5.36285
RPTOR	regulatory associated protein of MTOR, complex 1	8.10238	6.07667	7.88362	0.245585	0.859305	5.36206
TOR1AIP1	torsin A interacting protein 1	9.04223	7.83956	9.18692	0.43447	1.1055	5.36047
MEF2D	myocyte enhancer factor 2D	7.00023	8.30472	7.35014	2.46997	1.27448	5.35547
IL15	interleukin 15	6.82554	8.02268	7.13777	2.29285	1.24163	5.35054
VANGL1	vang-like 1 (van gogh, Drosophila)	7.54813	6.38932	7.39096	0.447884	0.896783	5.34908
CXorf57	chromosome X open reading frame 57	6.78614	8.55264	7.32157	3.40228	1.44937	5.34588
IDS	iduronate 2-sulfatase	4.7695	3.69802	4.62056	0.47583	0.901914	5.34398
PARP9	poly (ADP-ribose) polymerase family, member 9	7.02646	5.51114	6.83912	0.349818	0.87822	5.33899
RBM15	RNA binding motif protein 15	4.82008	5.91051	5.0971	2.12938	1.21168	5.33532
DMKN	dermokine	5.05216	6.19954	5.34822	2.21511	1.22779	5.33434
LRRCC1	leucine rich repeat and coiled-coil domain containing 1	4.1771	3.1689	4.03425	0.497169	0.905731	5.334
GALE	UDP-galactose-4-epimerase	6.97146	5.55559	6.79146	0.374783	0.8827	5.33007
ARMCX1	armadillo repeat containing, X-linked 1	7.65095	9.64775	8.29382	3.99112	1.56143	5.32768
SBNO1	strawberry notch homolog 1 (Drosophila)	6.30016	7.35896	6.56722	2.0832	1.20335	5.32678
TRAK2	trafficking protein, kinesin binding 2	9.32359	8.27376	9.45735	0.483025	1.09714	5.32196
RCL1	RNA terminal phosphate cyclase-like 1	6.79216	7.9175	7.08145	2.18153	1.22204	5.32125
CALML4	calmodulin-like 4	6.66323	7.77803	6.94928	2.16565	1.2193	5.31532
KIAA0090	KIAA0090	6.431	5.24151	6.26978	0.438457	0.894267	5.31095
SON	SON DNA binding protein	10.3918	9.04392	10.548	0.392876	1.11436	5.30888
GOLGA4	golgin A4	8.48774	9.54334	8.75466	2.07858	1.20323	5.30719
PER2	period homolog 2 (Drosophila)	7.94992	6.42759	7.7604	0.348123	0.876897	5.29538
PARVA	parvin, alpha	7.34183	5.89692	7.15812	0.367315	0.880439	5.29173
LRRFIP1	leucine rich repeat (in FLII) interacting protein 1	8.00465	9.05475	7.67826	2.07067	0.797529	5.28802
RAB2A	RAB2A, member RAS oncogene family	7.93562	6.13468	7.7257	0.286989	0.864588	5.26549
SLC30A9	solute carrier family 30 (zinc transporter), member 9	9.67281	7.78895	9.45777	0.270956	0.861519	5.26458
FOXO3 /// FOXO3B	forkhead box O3 /// forkhead box O3B pseudogene	9.43079	10.9071	9.85156	2.78229	1.33864	5.26308
KLHL28	kelch-like 28 (Drosophila)	4.50017	6.92867	5.37484	5.38336	1.8336	5.25835
PHTF1	putative homeodomain transcription factor 1	8.21894	7.15703	8.35532	0.478998	1.09914	5.25521
UROS	uroporphyrinogen III synthase	9.29346	6.8718	9.05061	0.186642	0.845075	5.25001
SNAI1	snail homolog 1 (Drosophila)	5.24151	6.62908	5.62916	2.61637	1.30826	5.24353
CCNL1	cyclin L1	8.33312	10.0707	8.86568	3.33483	1.44649	5.2293
C3orf31	chromosome 3 open reading frame 31	6.43506	5.13635	6.59036	0.406488	1.11365	5.22228
EXOC5	exocyst complex component 5	8.42554	6.57616	8.21023	0.277513	0.861364	5.2114
PDXK	pyridoxal (pyridoxine, vitamin B6) kinase	5.76516	7.35994	6.23827	3.02049	1.3881	5.20611
SAA1 /// SAA2	serum amyloid A1 /// serum amyloid A2	4.51516	9.20778	7.04614	25.8594	5.77962	5.20112
PHTF2	putative homeodomain transcription factor 2	7.91982	6.25251	8.09847	0.314842	1.13183	5.19728
SLC2A14 /// SLC2A3	solute carrier family 2 (facilitated glucose transporter), member 14 /// solute carrier	7.48746	9.35717	8.08286	3.65459	1.51089	5.19601
TTC13	tetratricopeptide repeat domain 13	7.91596	6.73462	7.7515	0.440941	0.892261	5.18901
SLC20A2	solute carrier family 20 (phosphate transporter), member 2	6.87643	5.64123	6.70676	0.424784	0.889044	5.18418
MRPL32	mitochondrial ribosomal protein L32	8.84314	9.92604	9.1254	2.11829	1.21609	5.17511
COG4	component of oligomeric golgi complex 4	8.94409	7.92028	8.79494	0.491817	0.901779	5.17387
ERBB4	v-erb-a erythroblastic leukemia viral oncogene homolog 4 (avian)	3.63622	4.67895	3.90519	2.06013	1.20495	5.17263
SCFD2	sec1 family domain containing 2	6.50415	5.45733	6.64135	0.484034	1.09977	5.17155
ABHD14A	abhydrolase domain containing 14A	6.85102	5.43758	6.66524	0.375416	0.879175	5.16933
C2orf68	chromosome 2 open reading frame 68	6.85582	4.68677	6.62028	0.222358	0.849364	5.16239
COL1A2	collagen, type I, alpha 2	11.5966	8.19672	11.3184	0.0947417	0.824633	5.16208
TMED3	transmembrane emp24 protein transport domain containing 3	9.02782	10.4177	9.42177	2.62051	1.31398	5.16119
FNBP4	formin binding protein 4	6.26978	7.67484	6.66977	2.64828	1.3195	5.15894
ATP5G3	ATP synthase, H+ transporting, mitochondrial Fo complex, subunit C3 (subunit 9)	6.35498	4.71745	6.15109	0.321406	0.868207	5.14894
ASXL1	additional sex combs like 1 (Drosophila)	6.38462	7.58866	6.71036	2.30385	1.25331	5.14725
TMEM159	transmembrane protein 159	7.93976	10.9295	9.17199	7.94329	2.3493	5.14585
STT3B	STT3, subunit of the oligosaccharyltransferase complex, homolog B (S. cerevisiae)	5.94235	7.60923	6.45187	3.17526	1.42357	5.13554
NADSYN1	NAD synthetase 1	7.91225	6.71945	7.74479	0.437451	0.890406	5.13303
CD99L2	CD99 molecule-like 2	10.6475	9.23446	10.4603	0.37552	0.878298	5.13122
MCL1	myeloid cell leukemia sequence 1 (BCL2-related)	6.06667	4.64513	5.87839	0.373314	0.877656	5.12233
HSPA13	heat shock protein 70kDa family, member 13	11.0177	9.98684	11.1549	0.489402	1.09975	5.11878
ANKRD12	ankyrin repeat domain 12	6.69374	4.31352	6.44559	0.19208	0.841978	5.11271
NME5	non-metastatic cells 5, protein expressed in (nucleoside-diphosphate kinase)	6.01887	4.10224	5.79424	0.264872	0.855812	5.0984
ZNF45	zinc finger protein 45	6.56481	5.40919	6.71299	0.448871	1.10817	5.09503
CHST14	carbohydrate (N-acetylgalactosamine 4-0) sulfotransferase 14	9.63873	7.46085	9.39919	0.221002	0.84702	5.09216
SNAPIN	SNAP-associated protein	9.56768	7.61315	9.34021	0.258004	0.85413	5.08669
RPS29	ribosomal protein S29	6.27573	8.18561	6.90078	3.75777	1.54227	5.0856
SRSF5	serine/arginine-rich splicing factor 5	6.49441	8.01079	6.94439	2.86073	1.36602	5.08368
GUCA1B	guanylate cyclase activator 1B (retina)	5.1495	6.37378	5.48629	2.33639	1.26294	5.08249
LSAMP	limbic system-associated membrane protein	5.27909	7.06652	5.84711	3.45199	1.48248	5.08206
CD99L2	CD99 molecule-like 2	7.95513	6.49782	7.76221	0.364173	0.874837	5.07999
COL5A2	collagen, type V, alpha 2	10.0263	7.68729	10.238	0.197648	1.15806	5.07625
RPL7L1	ribosomal protein L7-like 1	7.54711	5.59971	7.31937	0.259284	0.853974	5.07249
S100A16	S100 calcium binding protein A16	11.0966	9.26325	10.8759	0.280613	0.858132	5.07082
KCNJ14	potassium inwardly-rectifying channel, subfamily J, member 14	4.37205	5.43098	4.65158	2.08338	1.2138	5.06726
B4GALT7	xylosylprotein beta 1,4-galactosyltransferase, polypeptide 7 (galactosyltransferase I)	6.53174	5.31574	6.35957	0.430473	0.887507	5.06278
ITGA2	integrin, alpha 2 (CD49B, alpha 2 subunit of VLA-2 receptor)	9.20088	7.8386	9.36531	0.388968	1.12072	5.06156
WDR73	WD repeat domain 73	8.02184	6.63324	7.8339	0.381934	0.877859	5.06027
PAPD5	PAP associated domain containing 5	8.00872	9.06742	8.28862	2.08305	1.21412	5.05814
C9orf82	chromosome 9 open reading frame 82	5.42171	4.37205	5.26611	0.483083	0.897761	5.05597
ATP6V1B2	ATPase, H+ transporting, lysosomal 56/58kDa, V1 subunit B2	7.38269	8.54365	6.97709	2.23606	0.754922	5.04354
COX11	COX11 cytochrome c oxidase assembly homolog (yeast)	9.41654	8.4143	9.2656	0.499225	0.900662	5.04112
SUMF1	sulfatase modifying factor 1	6.97489	5.87839	6.81369	0.467651	0.894283	5.0356
CDK5RAP2	CDK5 regulatory subunit associated protein 2	8.48544	6.07667	8.23119	0.188316	0.838422	5.02348
PHF17	PHD finger protein 17	5.44273	7.07324	4.66276	3.09621	0.582377	5.01938
C11orf58	chromosome 11 open reading frame 58	10.8485	9.69493	10.6804	0.449524	0.890029	5.00565
C8orf76	chromosome 8 open reading frame 76	6.83838	7.94341	7.13777	2.15104	1.23063	4.99085
ATG10	ATG10 autophagy related 10 homolog (S. cerevisiae)	6.29165	4.2647	6.05513	0.245373	0.848791	4.99062
CCDC6	coiled-coil domain containing 6	6.6662	7.80409	6.26893	2.20058	0.759293	4.98772
CYB5B	cytochrome b5 type B (outer mitochondrial membrane)	10.6237	9.53068	10.4612	0.46877	0.89348	4.98714
DYNLT1	dynein, light chain, Tctex-type 1	10.1692	8.98914	9.99766	0.441332	0.887895	4.98344
CLOCK	clock homolog (mouse)	7.50419	6.26073	7.32637	0.422359	0.884036	4.98121
CDR2	cerebellar degeneration-related protein 2, 62kDa	6.75113	8.01834	7.11019	2.40694	1.28259	4.97873
DHDH	dihydrodiol dehydrogenase (dimeric)	5.00912	6.13243	5.31574	2.17846	1.2368	4.9766
COPS5	COP9 constitutive photomorphogenic homolog subunit 5 (Arabidopsis)	10.0882	8.84912	9.91048	0.423635	0.88408	4.97209
NPRL2	nitrogen permease regulator-like 2 (S. cerevisiae)	8.32212	9.42306	8.62142	2.14495	1.23054	4.96638
COX11	COX11 cytochrome c oxidase assembly homolog (yeast)	6.99901	5.53538	6.80081	0.362579	0.871639	4.96585
ZFAND5	zinc finger, AN1-type domain 5	9.37104	11.0635	9.90676	3.23209	1.44967	4.96384
C14orf118	chromosome 14 open reading frame 118	7.04031	8.17239	7.35094	2.19174	1.24025	4.96042
FOXO3	forkhead box O3	8.27997	10.2438	8.94488	3.90103	1.58547	4.95504
MRPL13	mitochondrial ribosomal protein L13	10.0982	9.04877	9.93917	0.483146	0.8956	4.95071
C7orf68	chromosome 7 open reading frame 68	10.7819	13.3866	11.8011	6.08275	2.02683	4.94994
FOXO3 /// FOXO3B	forkhead box O3 /// forkhead box O3B pseudogene	7.73191	9.50943	8.30786	3.42837	1.49066	4.94919
FBXO8	F-box protein 8	8.86158	7.84084	9.00233	0.492862	1.10247	4.94914
TKT	transketolase	10.2867	11.543	10.644	2.38878	1.28099	4.94245
CDKL3	cyclin-dependent kinase-like 3	5.22571	6.71186	5.67406	2.8014	1.36448	4.94238
CASD1	CAS1 domain containing 1	7.6426	5.59971	7.84831	0.242677	1.15325	4.94175
IL6R	interleukin 6 receptor	4.0215	5.40919	4.42995	2.61658	1.32725	4.93989
FOXO3	forkhead box O3	8.07998	9.86856	8.66235	3.45474	1.4973	4.93614
GNPDA1	glucosamine-6-phosphate deaminase 1	8.31901	9.83683	8.78155	2.86358	1.37796	4.93063
NEK4	NIMA (never in mitosis gene a)-related kinase 4	7.55461	5.94235	7.34239	0.327086	0.863207	4.91921
RANBP2 /// RGPD1 /// RGPD2 /// RGPD3 /// RGPD4 /// RGPD5 /// RGPD6 /// RGPD8	RAN binding protein 2 /// RANBP2-like and GRIP domain containing 1 /// RANBP2-like and	6.13257	7.17524	5.78241	2.06003	0.784498	4.91889
IL1RL1	interleukin 1 receptor-like 1	4.08926	5.93255	4.69928	3.58828	1.52629	4.91797
GTF2H3	general transcription factor IIH, polypeptide 3, 34kDa	5.40673	4.12893	5.56965	0.412423	1.11955	4.91491
CABLES2	Cdk5 and Abl enzyme substrate 2	8.12322	6.56868	8.30508	0.340437	1.13434	4.90965
CCDC90B	coiled-coil domain containing 90B	8.0177	5.66569	7.75937	0.195873	0.836056	4.90489
ZNF33A	zinc finger protein 33A	5.59971	4.59838	5.44418	0.499538	0.8978	4.89689
XRCC4	X-ray repair complementing defective repair in Chinese hamster cells 4	7.00164	5.54505	6.80081	0.364354	0.870052	4.89154
MRP63	mitochondrial ribosomal protein 63	9.85719	8.83722	9.69929	0.493126	0.896329	4.88926
DLGAP4	discs, large (Drosophila) homolog-associated protein 4	8.67267	10.0469	9.07991	2.59227	1.32615	4.88202
TXNDC15	thioredoxin domain containing 15	9.90733	8.38751	9.70072	0.348729	0.86657	4.88099
ZXDC	ZXD family zinc finger C	6.77369	8.2369	7.21749	2.75722	1.36018	4.87873
ZSWIM6	zinc finger, SWIM-type containing 6	8.32892	9.53039	8.66978	2.29975	1.26652	4.87674
CD44	CD44 molecule (Indian blood group)	10.487	11.6028	10.7967	2.16715	1.23948	4.87368
CNKSR3	CNKSR family member 3	3.44083	4.71745	3.81058	2.42271	1.29213	4.87013
C9orf95	chromosome 9 open reading frame 95	8.22798	6.65076	8.41288	0.335127	1.13673	4.86267
PRDX3	peroxiredoxin 3	11.4651	10.4589	11.3077	0.49785	0.896631	4.85784
RGS10	regulator of G-protein signaling 10	7.6859	9.05968	8.09536	2.59148	1.32819	4.84926
FBN2	fibrillin 2	8.08686	6.05513	7.84231	0.244562	0.844075	4.84488
SMUG1	single-strand-selective monofunctional uracil-DNA glycosylase 1	7.32552	6.32474	7.16819	0.499731	0.896682	4.84203
PCDH18	protocadherin 18	5.06758	7.07479	5.768	4.02001	1.62498	4.83217
MOAP1	modulator of apoptosis 1	7.86236	9.72023	8.48848	3.62472	1.54341	4.83009
ACADM	acyl-CoA dehydrogenase, C-4 to C-12 straight chain	7.03909	5.12469	6.80081	0.265282	0.847756	4.82592
NCK1	NCK adaptor protein 1	7.58616	8.80544	7.93712	2.3283	1.2754	4.82317
PGM3	phosphoglucomutase 3	6.34861	7.71309	6.75643	2.57483	1.32669	4.82056
ANG	angiogenin, ribonuclease, RNase A family, 5	5.82	8.06786	6.65038	4.74975	1.77815	4.8188
CITED2	Cbp/p300-interacting transactivator, with Glu/Asp-rich carboxy-terminal domain, 2	6.55275	7.84953	6.03327	2.4568	0.697623	4.81783
PPP2R3A	protein phosphatase 2, regulatory subunit B'', alpha	8.08136	6.65095	7.8792	0.371027	0.869249	4.81046
CEBPB	CCAAT/enhancer binding protein (C/EBP), beta	11.0467	12.5931	11.5321	2.92086	1.39994	4.80287
FOXL1	forkhead box L1	9.30388	7.88346	9.48078	0.373606	1.13045	4.80179
FANCL	Fanconi anemia, complementation group L	9.57709	7.76261	9.3442	0.284307	0.850931	4.80109
TIMP3	TIMP metallopeptidase inhibitor 3	10.1332	8.17239	9.89051	0.256876	0.845138	4.79862
DCBLD2	discoidin, CUB and LCCL domain containing 2	11.4427	9.22607	11.1848	0.215143	0.83628	4.7939
NDUFS1	NADH dehydrogenase (ubiquinone) Fe-S protein 1, 75kDa (NADH-coenzyme Q reductase)	8.8688	7.53164	8.67432	0.395797	0.873886	4.79093
BCL6	B-cell CLL/lymphoma 6	9.10022	12.3826	10.597	9.72944	2.82208	4.79092
MAFG	v-maf musculoaponeurotic fibrosarcoma oncogene homolog G (avian)	8.21486	9.32604	8.5281	2.16021	1.24249	4.78457
HNRNPR	heterogeneous nuclear ribonucleoprotein R	7.1751	8.81524	7.70386	3.11696	1.44268	4.78215
DNAJC10	DnaJ (Hsp40) homolog, subfamily C, member 10	8.89716	7.31878	9.08523	0.334858	1.13924	4.77695
SSBP2	single-stranded DNA binding protein 2	7.39369	6.26591	7.21978	0.457621	0.886436	4.77598
EPHA5	EPH receptor A5	3.23662	4.64685	3.66691	2.65779	1.3475	4.77062
SNX5	sorting nexin 5	6.26687	7.91559	5.40919	3.13556	0.551837	4.76514
FKBP3	FK506 binding protein 3, 25kDa	8.79879	7.42024	8.59927	0.384606	0.870838	4.76451
DR1	down-regulator of transcription 1, TBP-binding (negative cofactor 2)	7.25945	6.23338	7.0962	0.491045	0.893015	4.75726
PRRT3	proline-rich transmembrane protein 3	6.36036	5.35609	6.19954	0.498523	0.894514	4.75397
BPNT1	3'(2'), 5'-bisphosphate nucleotidase 1	6.46076	5.01153	6.64135	0.366216	1.13335	4.75279
CNNM4	cyclin M4	6.70231	8.12063	7.13777	2.67273	1.35234	4.74749
ZNHIT6	zinc finger, HIT-type containing 6	7.06549	5.79424	6.8755	0.414299	0.876612	4.74682
TMEM9B	TMEM9 domain family, member B	9.8783	8.48315	9.67624	0.380205	0.86931	4.74248
STK4	serine/threonine kinase 4	6.98485	8.18871	7.33533	2.30355	1.27498	4.74053
ABI1	abl-interactor 1	8.72143	10.0063	9.10352	2.43663	1.30323	4.73776
CSNK1E	casein kinase 1, epsilon	7.51883	8.74537	7.8782	2.34006	1.28287	4.73737
PPP3CB	protein phosphatase 3, catalytic subunit, beta isozyme	7.53159	6.42989	7.35896	0.465968	0.887223	4.73529
SH3KBP1	SH3-domain kinase binding protein 1	7.69228	6.55704	7.84949	0.45526	1.11513	4.73152
HIST2H2AA3 /// HIST2H2AA4	histone cluster 2, H2aa3 /// histone cluster 2, H2aa4	10.4243	12.4648	11.154	4.11375	1.65822	4.73056
HOXA5	homeobox A5	5.63295	7.34719	6.20096	3.28125	1.48248	4.72818
DLAT	dihydrolipoamide S-acetyltransferase	5.87481	4.71602	5.69562	0.44789	0.8832	4.72697
MAOA	monoamine oxidase A	6.72839	8.01037	7.11019	2.43172	1.30297	4.72562
TMEM183A	transmembrane protein 183A	4.99357	6.84738	5.62916	3.61452	1.55357	4.72302
RNGTT	RNA guanylyltransferase and 5'-phosphatase	6.56214	5.27312	6.36928	0.409231	0.874869	4.7212
KIAA1609	KIAA1609	7.12955	5.5828	6.91281	0.34228	0.860507	4.71508
RAB9B	RAB9B, member RAS oncogene family	5.83466	4.0566	5.59971	0.291577	0.849717	4.71393
SERPINB3 /// SERPINB4	serpin peptidase inhibitor, clade B (ovalbumin), member 3 /// serpin peptidase inhibito	6.28835	7.344	6.58568	2.07865	1.22887	4.71294
CCDC93	coiled-coil domain containing 93	5.51812	6.60915	5.1224	2.13027	0.760113	4.71168
EMR1	egf-like module containing, mucin-like, hormone receptor-like 1	5.22277	6.93263	5.79042	3.27128	1.48211	4.71112
PPP3R1 /// WDR92	protein phosphatase 3, regulatory subunit B, alpha /// WD repeat domain 92	7.69692	6.69687	7.53493	0.499983	0.893793	4.70795
TRIT1	tRNA isopentenyltransferase 1	6.44806	7.49313	6.74201	2.06347	1.22599	4.70583
CCDC112	coiled-coil domain containing 112	5.8307	7.08562	6.20327	2.38654	1.29465	4.70572
PET112L	PET112-like (yeast)	7.63913	6.49609	7.46074	0.452805	0.883692	4.70471
RUVBL1	RuvB-like 1 (E. coli)	8.96336	7.05185	8.71849	0.265814	0.843891	4.70303
GNA13	guanine nucleotide binding protein (G protein), alpha 13	6.75427	8.66235	7.41941	3.75309	1.58572	4.70035
BECN1	beclin 1, autophagy related	9.47064	8.36395	9.29583	0.464356	0.885879	4.69365
CELF1	CUGBP, Elav-like family member 1	9.70644	11.0381	10.1105	2.51694	1.3232	4.6935
SLC35D1	solute carrier family 35 (UDP-glucuronic acid/UDP-N-acetylgalactosamine dual transporte	6.43451	5.09493	6.60941	0.395133	1.12888	4.69326
SMPDL3A	sphingomyelin phosphodiesterase, acid-like 3A	6.67468	8.22965	7.17366	2.93827	1.41321	4.69076
ZRSR2	zinc finger (CCCH type), RNA-binding motif and serine/arginine rich 2	5.62916	6.89177	6.00623	2.3993	1.2987	4.68463
PDSS1	prenyl (decaprenyl) diphosphate synthase, subunit 1	4.60571	6.00249	5.0378	2.63314	1.34918	4.67707
DENR	density-regulated protein	9.88539	8.57173	9.68795	0.402299	0.872097	4.67308
PLK1S1	polo-like kinase 1 substrate 1	5.15845	7.52298	6.07667	5.14987	1.88979	4.66388
PHF3	PHD finger protein 3	6.42335	7.47191	6.72101	2.06847	1.22914	4.66296
C6orf120	chromosome 6 open reading frame 120	8.43529	6.02145	8.159	0.187655	0.82571	4.66088
STMN1	stathmin 1	10.5766	9.11559	10.3642	0.36323	0.863051	4.64969
HOMER1	homer homolog 1 (Drosophila)	5.94313	4.5961	5.74128	0.3931	0.869438	4.64837
ELL2	elongation factor, RNA polymerase II, 2	5.95334	7.64981	6.52152	3.24106	1.48265	4.64324
SIAH2	seven in absentia homolog 2 (Drosophila)	8.78044	10.1991	9.22519	2.67327	1.36108	4.63407
SUMF1	sulfatase modifying factor 1	8.11631	7.09971	7.9493	0.494282	0.890688	4.62637
RSBN1	round spermatid basic protein 1	7.92576	9.28181	8.34519	2.55982	1.3374	4.62306
SRI	sorcin	8.53907	7.5181	8.37138	0.492784	0.890267	4.62227
FER	fer (fps/fes related) tyrosine kinase	6.36096	5.0339	6.15973	0.39858	0.869812	4.61963
FNIP2	folliculin interacting protein 2	7.50678	9.19948	8.07589	3.23262	1.4836	4.61667
PAFAH1B1	platelet-activating factor acetylhydrolase 1b, regulatory subunit 1 (45kDa)	10.1339	8.42292	9.89859	0.305446	0.849486	4.61455
BAT4	HLA-B associated transcript 4	8.74238	7.23833	8.52419	0.352563	0.859643	4.61279
SOCS2	suppressor of cytokine signaling 2	3.83493	5.15836	4.24175	2.50259	1.32575	4.61271
VPS36	vacuolar protein sorting 36 homolog (S. cerevisiae)	6.67374	5.24151	6.46205	0.370559	0.863528	4.61224
CTTNBP2	cortactin binding protein 2	6.46246	5.39119	6.28835	0.4759	0.886315	4.61011
SRSF8	serine/arginine-rich splicing factor 8	4.37205	3.25044	4.19199	0.45958	0.882664	4.60575
C6orf130	chromosome 6 open reading frame 130	8.73299	7.087	8.50226	0.319527	0.852202	4.60407
PALLD	palladin, cytoskeletal associated protein	9.58748	10.7622	9.93605	2.25755	1.2733	4.60135
C3orf64	chromosome 3 open reading frame 64	7.67826	6.62683	7.83209	0.482489	1.11252	4.59928
ENSA	endosulfine alpha	8.96237	6.85502	8.69868	0.232074	0.832958	4.5972
NR1D2	nuclear receptor subfamily 1, group D, member 2	7.02044	8.59727	7.53801	2.98313	1.43154	4.59547
LEPROTL1	leptin receptor overlapping transcript-like 1	8.55709	7.23355	8.35498	0.399556	0.869279	4.59332
MKNK2	MAP kinase interacting serine/threonine kinase 2	8.1361	10.4191	9.01868	4.86682	1.84368	4.58328
MAN2B2	mannosidase, alpha, class 2B, member 2	8.30299	7.269	8.1322	0.48836	0.888359	4.5829
YWHAB	tyrosine 3-monooxygenase/tryptophan 5-monooxygenase activation protein, beta polypeptid	12.2488	10.2279	11.9887	0.246414	0.835044	4.56841
GPRASP2	G protein-coupled receptor associated sorting protein 2	6.85674	5.62916	6.66296	0.427034	0.874317	4.55882
ACTG1	actin, gamma 1	13.8425	12.7594	13.6646	0.472013	0.884038	4.5531
WDR85	WD repeat domain 85	6.75645	7.93562	7.11019	2.26446	1.27787	4.55055
DEDD2	death effector domain containing 2	6.30312	8.7654	7.29686	5.51089	1.99134	4.5503
NFRKB	nuclear factor related to kappaB binding protein	5.68713	7.0082	6.09789	2.4985	1.32938	4.54946
NFRKB	nuclear factor related to kappaB binding protein	5.68713	7.0082	6.09789	2.4985	1.32938	4.54946
MRFAP1L1	Morf4 family associated protein 1-like 1	8.97795	7.508	9.16782	0.360994	1.14066	4.54291
PNLIPRP3	pancreatic lipase-related protein 3	4.58945	9.37685	7.36772	27.6154	6.86028	4.54166
TMEM50B	transmembrane protein 50B	6.34861	5.11534	6.52057	0.425354	1.12659	4.53943
C1orf63	chromosome 1 open reading frame 63	7.71565	8.75653	8.01786	2.05749	1.23303	4.538
SBSN	suprabasin	9.4336	10.4414	9.07006	2.01081	0.777254	4.53795
FNIP2	folliculin interacting protein 2	7.67714	9.33613	8.23917	3.15797	1.47635	4.53022
NR3C2	nuclear receptor subfamily 3, group C, member 2	4.31254	6.47869	5.13635	4.48825	1.77007	4.52978
MAPKAP1	mitogen-activated protein kinase associated protein 1	9.50369	8.36091	9.31777	0.452887	0.879092	4.52504
ACOX3	acyl-CoA oxidase 3, pristanoyl	7.66173	6.34656	7.84084	0.401878	1.13219	4.52471
ING1	inhibitor of growth family, member 1	8.60298	10.286	9.17699	3.21093	1.48865	4.52457
PPHLN1	periphilin 1	8.55437	7.40089	8.36702	0.449539	0.878215	4.51994
HIPK2	homeodomain interacting protein kinase 2	5.27909	6.84112	5.79747	2.95268	1.43235	4.51643
N6AMT2	N-6 adenine-specific DNA methyltransferase 2 (putative)	7.14466	5.54411	6.91281	0.329751	0.851538	4.51462
ZBTB11	zinc finger and BTB domain containing 11	8.6659	10.2431	9.19186	2.9839	1.43989	4.50999
TMEM185A	transmembrane protein 185A	6.42877	7.64699	6.80081	2.3266	1.29418	4.50948
ABHD5	abhydrolase domain containing 5	4.74996	6.24991	5.24151	2.82832	1.40595	4.50381
GOLGA6L9	golgin A6 family-like 9	5.57573	7.09554	6.07667	2.86753	1.41513	4.49866
TXLNG	taxilin gamma	6.83788	8.22477	7.28071	2.61515	1.35927	4.49564
SH3D19	SH3 domain containing 19	7.60605	6.09723	7.38108	0.3514	0.855615	4.49216
E2F1	E2F transcription factor 1	7.5476	6.39616	7.35896	0.450176	0.877432	4.48587
CREB3L2	cAMP responsive element binding protein 3-like 2	6.25522	7.75373	6.7481	2.8255	1.40725	4.4825
CKLF /// CMTM1	chemokine-like factor /// CKLF-like MARVEL transmembrane domain containing 1	5.10881	3.78771	4.90125	0.40023	0.865999	4.47586
CADPS2	Ca++-dependent secretion activator 2	5.96204	7.84627	6.64135	3.69156	1.60138	4.47564
VCAN	versican	8.79818	7.5798	8.97126	0.429765	1.12747	4.47348
SUV39H2	suppressor of variegation 3-9 homolog 2 (Drosophila)	8.13783	6.15299	7.87408	0.252641	0.832919	4.47303
CENPBD1	CENPB DNA-binding domains containing 1	6.71186	5.1518	6.91089	0.339137	1.14793	4.4674
GALNT1	UDP-N-acetyl-alpha-D-galactosamine:polypeptide N-acetylgalactosaminyltransferase 1 (Gal	8.46418	7.32728	8.63044	0.454736	1.12215	4.46389
DUSP10	dual specificity phosphatase 10	6.16896	9.23487	7.57612	8.37394	2.65213	4.46329
RORA	RAR-related orphan receptor A	6.48425	8.05518	7.01301	2.97097	1.44269	4.45226
CCDC25	coiled-coil domain containing 25	7.48778	6.09655	7.2714	0.381237	0.860719	4.44255
C14orf169	chromosome 14 open reading frame 169	6.97911	4.4754	6.68308	0.176323	0.81449	4.44007
MLL5	myeloid/lymphoid or mixed-lineage leukemia 5 (trithorax homolog, Drosophila)	7.19634	8.59623	7.64981	2.63882	1.36932	4.4374
CCNJ	cyclin J	5.69562	6.71519	5.99608	2.02732	1.23154	4.4369
SBNO1	strawberry notch homolog 1 (Drosophila)	6.53192	7.66884	6.8771	2.1991	1.2703	4.43618
ZNF263	zinc finger protein 263	6.27996	7.48242	6.65116	2.30132	1.29343	4.43486
TGFBR3	transforming growth factor, beta receptor III	6.81213	8.06336	7.20315	2.38044	1.31133	4.43401
MSH2	mutS homolog 2, colon cancer, nonpolyposis type 1 (E. coli)	8.42133	7.13716	8.21546	0.410607	0.867014	4.43199
RNF170	ring finger protein 170	5.34124	3.28275	5.56965	0.240067	1.17154	4.43006
ZFHX3	zinc finger homeobox 3	7.30951	8.82451	7.81481	2.85797	1.41941	4.42996
MSH2	mutS homolog 2, colon cancer, nonpolyposis type 1 (E. coli)	8.58161	7.29858	8.37573	0.410934	0.867014	4.42953
CAMTA1	calmodulin binding transcription activator 1	3.15845	4.51203	3.59293	2.55545	1.35142	4.42619
BAMBI	BMP and activin membrane-bound inhibitor homolog (Xenopus laevis)	5.54926	7.24472	4.53226	3.23881	0.494142	4.42577
CGNL1	cingulin-like 1	4.04868	6.09386	4.82008	4.12725	1.70693	4.42371
TOM1	target of myb1 (chicken)	7.53066	8.53832	7.82756	2.01063	1.2285	4.42289
IFNAR1	interferon (alpha, beta and omega) receptor 1	7.29609	5.39947	7.03518	0.268573	0.834563	4.42118
CNOT8	CCR4-NOT transcription complex, subunit 8	8.03614	9.09754	7.62871	2.08696	0.753967	4.41794
TMEM159	transmembrane protein 159	7.15812	10.4126	8.71165	9.54343	2.93535	4.41441
SH3BGRL3	SH3 domain binding glutamic acid-rich protein like 3	11.6826	10.2978	11.4654	0.382928	0.860196	4.41384
AKAP17A	A kinase (PRKA) anchor protein 17A	7.35934	8.57173	7.73614	2.3172	1.29846	4.41332
ELL2	elongation factor, RNA polymerase II, 2	6.4002	8.06807	6.97911	3.17746	1.49372	4.41031
HSBP1L1	heat shock factor binding protein 1-like 1	7.07496	8.11798	7.38633	2.06054	1.24088	4.40277
C17orf39	chromosome 17 open reading frame 39	5.84014	7.13312	6.25096	2.45034	1.32944	4.40244
DDX60	DEAD (Asp-Glu-Ala-Asp) box polypeptide 60	6.47478	4.89462	6.23827	0.334445	0.848799	4.40179
ADI1	acireductone dioxygenase 1	10.2882	9.27106	10.112	0.494077	0.885031	4.40052
E2F5	E2F transcription factor 5, p130-binding	7.1085	8.49822	7.56092	2.62027	1.36833	4.39896
VGLL4	vestigial like 4 (Drosophila)	7.86724	9.11168	8.25826	2.36926	1.31132	4.39824
DUSP10	dual specificity phosphatase 10	5.75727	8.66607	7.06781	7.50994	2.48034	4.3976
TMF1	TATA element modulatory factor 1	7.06754	8.60792	7.58763	2.90871	1.43404	4.39754
MLPH	melanophilin	11.7175	12.9498	12.1039	2.34948	1.30715	4.39355
LIMA1	LIM domain and actin binding 1	8.89833	9.93846	9.20937	2.05641	1.2406	4.39073
HDDC3	HD domain containing 3	7.57882	6.5621	7.40224	0.49424	0.884799	4.39024
GSS	glutathione synthetase	8.38151	6.85594	8.14923	0.347341	0.851285	4.38866
MUDENG	MU-2/AP1M2 domain containing, death-inducing	8.57498	5.26494	8.24393	0.100827	0.794962	4.3854
DTX4	deltex homolog 4 (Drosophila)	5.13635	7.46535	6.07667	5.02459	1.91896	4.37951
PDE1A	phosphodiesterase 1A, calmodulin-dependent	3.72644	4.7806	4.04356	2.0765	1.24584	4.37886
EIF2C1	eukaryotic translation initiation factor 2C, 1	7.78715	6.07667	7.53781	0.305559	0.841285	4.3754
XRCC4	X-ray repair complementing defective repair in Chinese hamster cells 4	7.3722	5.8341	7.13777	0.344338	0.850022	4.37172
EPB41L5	erythrocyte membrane protein band 4.1 like 5	2.97436	4.71745	3.59458	3.34752	1.53711	4.37065
SERPINB3 /// SERPINB4	serpin peptidase inhibitor, clade B (ovalbumin), member 3 /// serpin peptidase inhibito	4.37205	7.3946	5.768	8.12599	2.63162	4.36743
IREB2	iron-responsive element binding protein 2	8.13866	6.64431	8.33743	0.354941	1.14772	4.36677
PPP6C	protein phosphatase 6, catalytic subunit	7.07314	5.67303	6.85166	0.378901	0.857686	4.36429
PRR16	proline rich 16	5.56737	7.81053	6.45965	4.73432	1.85611	4.36196
SLC2A14 /// SLC2A3	solute carrier family 2 (facilitated glucose transporter), member 14 /// solute carrier	8.87829	10.9681	9.68303	4.25679	1.74683	4.36082
ACVR1C	activin A receptor, type IC	5.88347	7.74823	6.56722	3.64209	1.60631	4.35766
CBR4	carbonyl reductase 4	6.86822	5.80025	7.03184	0.476987	1.12009	4.35518
NPC1	Niemann-Pick disease, type C1	8.61096	10.7072	9.4205	4.27596	1.75265	4.35257
BECN1	beclin 1, autophagy related	10.8678	9.69318	10.6702	0.443009	0.872019	4.35214
HIST1H2AC	histone cluster 1, H2ac	6.23189	7.61141	6.68407	2.60182	1.3681	4.35159
PIM3	pim-3 oncogene	8.29227	11.0202	9.4895	6.62488	2.29299	4.35029
AKT2	v-akt murine thymoma viral oncogene homolog 2	6.95792	5.6717	6.74765	0.410023	0.864378	4.35016
TGFBR3	transforming growth factor, beta receptor III	6.55192	8.19841	7.12749	3.13071	1.49027	4.34599
BEX2	brain expressed X-linked 2	7.16656	10.9619	9.15438	13.8842	3.96638	4.34341
TMEM38A	transmembrane protein 38A	5.79424	7.82771	6.5706	4.09388	1.71281	4.3404
PL-5283	PL-5283 protein	8.50446	5.71195	8.18742	0.144335	0.802716	4.33722
ARMCX1	armadillo repeat containing, X-linked 1	6.18004	8.57677	7.16856	5.2661	1.98415	4.33481
TMEM38A	transmembrane protein 38A	5.53372	6.71186	5.90271	2.26285	1.29145	4.33299
PARD6B	par-6 partitioning defective 6 homolog beta (C. elegans)	5.05499	6.09789	5.37086	2.06036	1.24476	4.33224
LCORL	ligand dependent nuclear receptor corepressor-like	6.81895	9.45429	7.959	6.21317	2.20387	4.33034
IDS	iduronate 2-sulfatase	9.72308	10.8176	10.0592	2.13538	1.26237	4.3274
MTSS1	metastasis suppressor 1	5.45228	9.17363	7.38508	13.1898	3.81796	4.32575
ACTC1	actin, alpha, cardiac muscle 1	4.93865	7.28071	5.89603	5.07024	1.94178	4.32186
ACTN4	actinin, alpha 4	6.11186	4.86469	5.90439	0.421272	0.866055	4.32064
ZNF449	zinc finger protein 449	5.94235	4.77453	5.744	0.445093	0.871545	4.31986
C11orf58	chromosome 11 open reading frame 58	9.93932	8.84447	9.74942	0.468184	0.876661	4.31182
NDUFAF1	NADH dehydrogenase (ubiquinone) 1 alpha subcomplex, assembly factor 1	8.11152	6.59235	8.31447	0.348886	1.15105	4.31059
MKL2	MKL/myocardin-like 2	8.80889	7.66884	8.98111	0.453743	1.12679	4.30836
CNDP2	CNDP dipeptidase 2 (metallopeptidase M20 family)	6.05898	5.03893	5.87839	0.493099	0.882343	4.30829
CEP192	centrosomal protein 192kDa	7.66173	5.43047	7.37029	0.212973	0.817087	4.30274
SMC6	structural maintenance of chromosomes 6	7.19895	5.65561	6.95992	0.343091	0.847319	4.30249
PHTF1	putative homeodomain transcription factor 1	8.16866	6.63259	7.92971	0.344825	0.847365	4.29243
FAM24B	family with sequence similarity 24, member B	6.81885	8.23279	7.29195	2.66464	1.38809	4.28931
PJA2	praja ring finger 2	8.66742	10.3361	9.26012	3.17921	1.50806	4.28928
ABI1	abl-interactor 1	8.33759	9.91025	8.88415	2.97453	1.4606	4.28686
TBC1D15	TBC1 domain family, member 15	8.11284	10.029	8.8334	3.77426	1.64782	4.28246
ARID2	AT rich interactive domain 2 (ARID, RFX-like)	6.13257	4.67014	5.89981	0.36288	0.851002	4.27603
SAP30L	SAP30-like	8.53401	9.7701	8.93157	2.35559	1.31728	4.27254
SELM	selenoprotein M	8.88914	10.494	9.45429	3.0417	1.47954	4.25762
DMKN	dermokine	6.65179	8.10987	7.14798	2.74744	1.41049	4.25696
TRIP10	thyroid hormone receptor interactor 10	6.59733	7.70096	6.9425	2.14894	1.2703	4.25061
FBN1	fibrillin 1	7.69692	4.99357	7.37643	0.153537	0.800797	4.24925
GRB10	growth factor receptor-bound protein 10	8.22477	9.47595	7.65793	2.38035	0.675091	4.24842
F3	coagulation factor III (thromboplastin, tissue factor)	9.01632	7.29356	9.2356	0.302968	1.16415	4.24631
ARSB	arylsulfatase B	7.73127	5.86756	7.95899	0.274768	1.17098	4.24162
RABL5	RAB, member RAS oncogene family-like 5	8.03614	6.47168	7.79137	0.338106	0.843952	4.24161
PPHLN1	periphilin 1	9.63086	8.23959	9.40335	0.381229	0.854109	4.24132
CRABP2	cellular retinoic acid binding protein 2	7.30524	8.38479	7.6418	2.11338	1.26274	4.23757
GTF2A2	general transcription factor IIA, 2, 12kDa	11.2354	10.1693	11.0455	0.477614	0.87668	4.23602
NUFIP2	nuclear fragile X mental retardation protein interacting protein 2	9.1094	10.3647	9.51825	2.38712	1.32762	4.23393
ACADM	acyl-CoA dehydrogenase, C-4 to C-12 straight chain	7.13053	5.60165	6.88866	0.346548	0.845649	4.23355
C7orf52	chromosome 7 open reading frame 52	4.21692	5.38511	4.58945	2.24729	1.29463	4.23341
PPIC	peptidylprolyl isomerase C (cyclophilin C)	9.34844	7.36181	9.06742	0.252326	0.823004	4.22424
NDUFS2	NADH dehydrogenase (ubiquinone) Fe-S protein 2, 49kDa (NADH-coenzyme Q reductase)	5.67979	9.33555	7.58616	12.6036	3.74865	4.22156
RAB7B	RAB7B, member RAS oncogene family	6.65095	5.21648	6.85166	0.369981	1.14926	4.22095
UTP3	UTP3, small subunit (SSU) processome component, homolog (S. cerevisiae)	9.01264	7.86724	9.18872	0.452065	1.12982	4.22073
GPSM2	G-protein signaling modulator 2	9.09984	7.82756	8.88415	0.414006	0.861133	4.21982
LPAR4	lysophosphatidic acid receptor 4	3.1604	5.10562	3.90519	3.85097	1.67572	4.21916
RAB33B	RAB33B, member RAS oncogene family	6.47832	7.84618	6.93813	2.58087	1.37536	4.21161
SUPT7L	suppressor of Ty 7 (S. cerevisiae)-like	5.44273	4.29758	5.24151	0.45214	0.869812	4.20822
ERO1LB	ERO1-like beta (S. cerevisiae)	3.64925	5.25836	4.22217	3.05064	1.48753	4.20618
ARMCX1	armadillo repeat containing, X-linked 1	7.90949	10.1419	8.82086	4.69915	1.88084	4.19957
EFTUD2	elongation factor Tu GTP binding domain containing 2	9.25611	8.18527	9.06383	0.47604	0.875219	4.19904
GNPDA2	glucosamine-6-phosphate deaminase 2	8.43251	7.28126	8.23004	0.450234	0.869059	4.19858
TADA3	transcriptional adaptor 3	8.89833	7.71108	8.69118	0.439139	0.866245	4.1932
ZNF529	zinc finger protein 529	3.00502	4.01454	2.60537	2.01324	0.758042	4.18767
PFKFB3	6-phosphofructo-2-kinase/fructose-2,6-biphosphatase 3	6.55502	7.56854	6.86965	2.01882	1.24369	4.1808
PREP	prolyl endopeptidase	8.99971	7.31357	8.73976	0.310758	0.835115	4.18014
BTG3	BTG family, member 3	10.6392	11.7009	10.9729	2.08743	1.26023	4.17873
GMFB	glia maturation factor, beta	9.41114	7.85784	9.16343	0.340729	0.842228	4.17863
ANKRD16	ankyrin repeat domain 16	5.98094	4.59119	5.74983	0.381633	0.851983	4.17768
DMKN	dermokine	5.57247	6.77908	5.96563	2.30795	1.31327	4.17515
ZNF221 /// ZNF230	zinc finger protein 221 /// zinc finger protein 230	4.87085	6.11232	5.27909	2.36439	1.32707	4.17155
C1orf38	chromosome 1 open reading frame 38	6.37784	8.20896	7.06781	3.55814	1.61325	4.17145
SERPINB3 /// SERPINB4	serpin peptidase inhibitor, clade B (ovalbumin), member 3 /// serpin peptidase inhibito	5.62612	7.99772	6.62683	5.17512	2.00097	4.17107
ZNF37A	zinc finger protein 37A	7.8734	6.60813	7.65572	0.41602	0.859944	4.16962
ETFB	electron-transfer-flavoprotein, beta polypeptide	10.4725	9.20558	10.2544	0.415542	0.859706	4.16595
SH3D19	SH3 domain containing 19	5.21591	4.00838	5.00478	0.433012	0.863863	4.16483
SFPQ	splicing factor proline/glutamine-rich	10.0949	8.51895	9.84396	0.335427	0.840359	4.16292
ENSA	endosulfine alpha	9.10766	7.85001	8.89024	0.418223	0.860104	4.15864
NUFIP2	nuclear fragile X mental retardation protein interacting protein 2	7.64992	8.85232	8.04345	2.30122	1.3136	4.1493
C5orf15	chromosome 5 open reading frame 15	8.05434	6.9311	7.85275	0.45906	0.869589	4.14796
TRIM13	tripartite motif-containing 13	6.46375	8.4143	7.22144	3.86522	1.69078	4.1478
PCF11	PCF11, cleavage and polyadenylation factor subunit, homolog (S. cerevisiae)	7.06513	5.79424	6.84548	0.414404	0.858775	4.14655
PIK3R1	phosphoinositide-3-kinase, regulatory subunit 1 (alpha)	5.61628	6.65226	5.94235	2.05051	1.2536	4.14239
NDUFS1	NADH dehydrogenase (ubiquinone) Fe-S protein 1, 75kDa (NADH-coenzyme Q reductase)	8.72697	7.56638	8.52026	0.447332	0.866516	4.14033
PRRT3	proline-rich transmembrane protein 3	6.69803	5.38013	6.4723	0.401119	0.855162	4.13483
CD44	CD44 molecule (Indian blood group)	10.2558	11.4148	10.6326	2.23302	1.29851	4.13058
DMKN	dermokine	6.68958	8.85329	7.57214	4.48066	1.84365	4.12572
ZNF827	zinc finger protein 827	8.24393	6.43341	7.96934	0.285088	0.826681	4.12483
IFT80	intraflagellar transport 80 homolog (Chlamydomonas)	8.83761	7.31445	9.04936	0.347924	1.15809	4.12471
ITGBL1	integrin, beta-like 1 (with EGF-like repeat domains)	5.99608	8.10008	6.84412	4.29899	1.80005	4.12348
MGAT2	mannosyl (alpha-1,6-)-glycoprotein beta-1,2-N-acetylglucosaminyltransferase	7.91162	5.56146	7.59862	0.196124	0.804967	4.12174
YME1L1	YME1-like 1 (S. cerevisiae)	5.21591	7.1794	5.98541	3.90005	1.70469	4.11536
GRB10	growth factor receptor-bound protein 10	7.45253	8.66838	6.89299	2.32278	0.678519	4.11464
FOXO3 /// FOXO3B	forkhead box O3 /// forkhead box O3B pseudogene	8.24869	10.2742	9.05327	4.07126	1.74664	4.11344
PHF1	PHD finger protein 1	6.86208	8.50446	7.46222	3.12181	1.51587	4.11307
CHI3L2	chitinase 3-like 2	8.79472	9.84731	9.1297	2.07425	1.26136	4.11023
SYNJ2BP	synaptojanin 2 binding protein	8.90135	7.80764	8.70154	0.468556	0.870669	4.10918
NPRL2	nitrogen permease regulator-like 2 (S. cerevisiae)	8.32565	9.53799	8.72681	2.31713	1.32057	4.10871
EMR1	egf-like module containing, mucin-like, hormone receptor-like 1	5.1097	6.77742	5.72319	3.17712	1.52995	4.10816
RTN4IP1	reticulon 4 interacting protein 1	7.63203	5.66751	7.34388	0.256224	0.818948	4.10808
MPST	mercaptopyruvate sulfurtransferase	6.79216	8.11159	7.24019	2.49568	1.36418	4.10698
C11orf73	chromosome 11 open reading frame 73	9.08523	7.73333	8.85382	0.391774	0.8518	4.10409
B9D1	B9 protein domain 1	7.41902	5.54926	7.13777	0.273618	0.822878	4.10103
C15orf29	chromosome 15 open reading frame 29	4.77128	6.68977	5.51812	3.78028	1.67811	4.10004
HIST1H2BD	histone cluster 1, H2bd	6.83584	9.67925	8.16236	7.17718	2.50797	4.09635
ZMYM1	zinc finger, MYM-type 1	6.98328	5.33636	6.72101	0.31932	0.833771	4.09483
C1RL	complement component 1, r subcomponent-like	7.68528	6.11076	7.90221	0.335754	1.16225	4.09397
MLL5	myeloid/lymphoid or mixed-lineage leukemia 5 (trithorax homolog, Drosophila)	7.28996	8.82874	7.8413	2.9055	1.46545	4.09389
RINT1	RAD50 interactor 1	7.17456	8.3659	7.56854	2.28364	1.31401	4.0879
EAF1	ELL associated factor 1	7.49633	8.67181	7.88362	2.25868	1.30793	4.08755
CYP26B1	cytochrome P450, family 26, subfamily B, polypeptide 1	7.26013	6.0644	7.04614	0.436565	0.862151	4.08733
LOC339803	hypothetical LOC339803	6.43451	3.69748	6.09789	0.149993	0.791891	4.08443
C10orf118	chromosome 10 open reading frame 118	4.64513	5.69222	4.20817	2.06635	0.738692	4.08082
CCNL1	cyclin L1	8.47805	10.2096	9.12824	3.32095	1.56937	4.07635
CSTF2T	cleavage stimulation factor, 3' pre-RNA, subunit 2, 64kDa, tau variant	8.55831	6.59235	8.26754	0.255969	0.817461	4.07601
TCP10L	t-complex 10 (mouse)-like	4.18863	5.63797	4.69928	2.73084	1.4247	4.07544
PLK1S1	Polo-like kinase 1 substrate 1	5.77942	6.88708	6.13941	2.15496	1.28342	4.07508
XRCC4	X-ray repair complementing defective repair in Chinese hamster cells 4	6.28835	4.89457	6.05043	0.380564	0.847966	4.07433
SLC35B1	solute carrier family 35, member B1	9.67905	8.39729	9.45387	0.411294	0.855491	4.07384
GNAI1	guanine nucleotide binding protein (G protein), alpha inhibiting activity polypeptide 1	7.57934	8.77641	7.97716	2.29274	1.31751	4.07149
C12orf43	chromosome 12 open reading frame 43	6.54772	4.74853	6.26978	0.287336	0.824767	4.06695
PPTC7	PTC7 protein phosphatase homolog (S. cerevisiae)	8.99161	10.494	9.52844	2.83314	1.45078	4.0666
VCAN	versican	7.95513	6.20379	8.18517	0.297026	1.17287	4.06649
RICTOR	RPTOR independent companion of MTOR, complex 2	7.05538	8.14207	7.40762	2.12387	1.27654	4.06404
NDUFS1	NADH dehydrogenase (ubiquinone) Fe-S protein 1, 75kDa (NADH-coenzyme Q reductase)	8.73181	7.56638	8.52026	0.445833	0.863611	4.06314
DUSP16	dual specificity phosphatase 16	4.95221	6.67516	5.59971	3.30111	1.56645	4.06234
RPL31	ribosomal protein L31	6.74974	8.786	7.56854	4.1018	1.76393	4.06032
ZSCAN30	zinc finger and SCAN domain containing 30	6.51966	5.39231	6.31276	0.457756	0.866394	4.05853
TMEM185B	transmembrane protein 185B (pseudogene)	7.43427	4.98967	7.11019	0.183697	0.798809	4.05735
ADAT1	adenosine deaminase, tRNA-specific 1	6.81369	5.39857	7.02044	0.374978	1.15408	4.05648
DNAJA1	DnaJ (Hsp40) homolog, subfamily A, member 1	11.3702	9.98585	11.1322	0.383054	0.847889	4.05589
MRPL16	mitochondrial ribosomal protein L16	9.82256	8.13464	9.55365	0.310375	0.829948	4.05538
DCLRE1C	DNA cross-link repair 1C	6.59235	5.06619	6.33894	0.347199	0.838912	4.05245
ACLY	ATP citrate lyase	12.0111	10.4331	11.7523	0.334932	0.835777	4.04979
IKZF5	IKAROS family zinc finger 5 (Pegasus)	6.2267	7.8212	6.81116	3.01989	1.49947	4.04407
C12orf26	chromosome 12 open reading frame 26	4.72808	3.69279	4.53226	0.487919	0.873074	4.03448
RILPL2	Rab interacting lysosomal protein-like 2	7.25575	8.89756	7.86525	3.12058	1.52573	4.03359
ANAPC5	anaphase promoting complex subunit 5	10.6723	9.66816	10.4803	0.498565	0.875374	4.02352
NCRNA00275	non-protein coding RNA 275	7.96016	8.9753	7.53781	2.0211	0.746208	4.02337
PLK2	polo-like kinase 2	7.71991	9.40185	6.57049	3.20858	0.450806	4.02149
DUSP4	dual specificity phosphatase 4	8.56241	11.1788	9.74902	6.13197	2.27617	4.02138
ZFP36	zinc finger protein 36, C3H type, homolog (mouse)	9.29643	11.0671	9.97444	3.41212	1.59993	4.02067
SNX2	sorting nexin 2	8.94591	10.1681	9.35937	2.33308	1.33187	4.01687
PARVA	parvin, alpha	8.49249	6.90323	8.22961	0.332342	0.833418	4.00798
RBM8A	RNA binding motif protein 8A	7.09587	5.79424	6.8641	0.405668	0.851592	4.00472
EXOSC9	exosome component 9	9.79723	8.66852	9.58714	0.457325	0.864485	4.00454
ZMYM4	zinc finger, MYM-type 4	8.10837	6.71186	7.86559	0.379847	0.845116	4.00398
ZNF766	zinc finger protein 766	4.64274	5.73226	5.00105	2.12804	1.28193	4.00114
C1orf38	chromosome 1 open reading frame 38	8.10831	10.0194	8.86571	3.76095	1.69045	3.99877
JKAMP	JNK1/MAPK8-associated membrane protein	7.98743	6.36036	7.71991	0.323745	0.830746	3.9955
STMN1	stathmin 1	10.067	8.56666	9.81188	0.353461	0.837894	3.98837
DECR1	2,4-dienoyl CoA reductase 1, mitochondrial	9.42278	7.85275	9.64471	0.3368	1.16629	3.98821
ADAMTS16	ADAM metallopeptidase with thrombospondin type 1 motif, 16	6.0406	7.04189	5.62304	2.00179	0.748691	3.98629
CYB5B	cytochrome b5 type B (outer mitochondrial membrane)	10.2177	8.87056	9.97942	0.39306	0.84773	3.98595
PRKG1	protein kinase, cGMP-dependent, type I	5.66955	7.61025	6.44559	3.83892	1.71242	3.9849
SLC38A10	solute carrier family 38, member 10	7.85897	6.52084	8.06274	0.395531	1.1517	3.98463
PPIP5K2	diphosphoinositol pentakisphosphate kinase 2	7.56854	6.03521	7.30952	0.345479	0.835658	3.98268
SRGAP2	SLIT-ROBO Rho GTPase activating protein 2	8.36544	6.97135	8.1215	0.380483	0.844432	3.98229
LIPA	lipase A, lysosomal acid, cholesterol esterase	10.5819	8.97392	10.3151	0.32806	0.831189	3.98043
ERCC8	excision repair cross-complementing rodent repair deficiency, complementation group 8	7.3822	6.31276	7.56059	0.476502	1.13162	3.97734
IL15	interleukin 15	7.59862	8.65024	7.94345	2.07285	1.27	3.97352
SEC62	SEC62 homolog (S. cerevisiae)	9.21632	10.5427	9.68056	2.50767	1.37959	3.97184
DPCD	deleted in primary ciliary dyskinesia homolog (mouse)	9.75627	7.70474	9.45032	0.241228	0.808912	3.9708
DMAP1	DNA methyltransferase 1 associated protein 1	8.00145	6.33676	7.72828	0.315411	0.827498	3.96859
FANCM	Fanconi anemia, complementation group M	4.58115	3.47592	4.37205	0.464826	0.865076	3.96648
YWHAB	tyrosine 3-monooxygenase/tryptophan 5-monooxygenase activation protein, beta polypeptid	11.7381	9.7122	11.4337	0.245551	0.809757	3.96571
PTHLH	parathyroid hormone-like hormone	6.55957	8.49399	7.33533	3.82225	1.71209	3.96333
TMX2	thioredoxin-related transmembrane protein 2	9.7679	8.72698	9.56746	0.486017	0.870286	3.96243
VPS13A	vacuolar protein sorting 13 homolog A (S. cerevisiae)	6.92077	5.82	6.71186	0.46627	0.865192	3.95919
MSL1	male-specific lethal 1 homolog (Drosophila)	7.44489	8.54365	7.81053	2.14171	1.28845	3.95809
VPS29	vacuolar protein sorting 29 homolog (S. cerevisiae)	9.62904	7.36571	9.30688	0.20829	0.799871	3.956
RER1	RER1 retention in endoplasmic reticulum 1 homolog (S. cerevisiae)	10.6722	9.40477	10.4414	0.415395	0.852139	3.95375
C15orf40	chromosome 15 open reading frame 40	7.9839	6.04668	7.68528	0.261118	0.81303	3.95187
HNRNPU	heterogeneous nuclear ribonucleoprotein U (scaffold attachment factor A)	6.37781	5.21315	6.15973	0.446069	0.859708	3.94841
SYNC	syncoilin, intermediate filament protein	7.58115	5.31574	7.84513	0.207991	1.20079	3.94446
NQO1	NAD(P)H dehydrogenase, quinone 1	10.2709	8.10428	10.5306	0.222737	1.19726	3.9403
FBXO3	F-box protein 3	6.41427	5.24151	6.19456	0.443573	0.858739	3.939
DMKN	dermokine	6.46321	7.95706	7.01184	2.8164	1.4627	3.92565
PSMD8	proteasome (prosome, macropain) 26S subunit, non-ATPase, 8	6.57779	7.61589	6.92077	2.05351	1.26837	3.92559
LIPA	lipase A, lysosomal acid, cholesterol esterase	7.76483	6.4104	7.52144	0.39109	0.844758	3.92233
WDFY1	WD repeat and FYVE domain containing 1	7.05411	8.07053	6.61818	2.02289	0.739213	3.92232
COQ6	coenzyme Q6 homolog, monooxygenase (S. cerevisiae)	6.75702	5.14593	6.48555	0.327352	0.828473	3.92153
LHFP	lipoma HMGIC fusion partner	9.45107	8.28301	9.2308	0.445021	0.85841	3.91962
RAB36	RAB36, member RAS oncogene family	7.14605	5.14438	6.83912	0.249711	0.808358	3.91506
PAQR3	progestin and adipoQ receptor family member III	8.55456	9.66028	8.92704	2.15207	1.29458	3.91089
NRP2	neuropilin 2	7.05177	8.17239	6.53552	2.1744	0.699182	3.90402
FAM105B	family with sequence similarity 105, member B	5.19188	6.37781	5.59971	2.2751	1.32669	3.90309
TUBGCP3	tubulin, gamma complex associated protein 3	5.72319	3.50457	5.39906	0.214846	0.798778	3.90193
BMPR2	bone morphogenetic protein receptor, type II (serine/threonine kinase)	8.92033	5.3384	8.53396	0.0835084	0.76505	3.90079
GOLT1B	golgi transport 1B	9.0458	10.4637	9.56081	2.67194	1.42901	3.89721
ABI1	abl-interactor 1	7.67392	9.02834	8.159	2.55694	1.39965	3.89576
UBE2D1	ubiquitin-conjugating enzyme E2D 1 (UBC4/5 homolog, yeast)	7.26516	8.63144	7.75638	2.57806	1.40563	3.89039
STC2	stanniocalcin 2	8.35255	9.79045	8.87803	2.70925	1.43941	3.88988
TNFAIP6	tumor necrosis factor, alpha-induced protein 6	7.50906	10.1533	8.74201	6.25148	2.35046	3.88866
LASS6	LAG1 homolog, ceramide synthase 6	5.69562	6.92071	6.1226	2.33771	1.34441	3.88406
ERLIN2	ER lipid raft associated 2	7.32316	5.40826	7.02044	0.265189	0.810721	3.88216
RGS5	regulator of G-protein signaling 5	4.94224	7.26619	5.96563	5.00702	2.03269	3.88018
SNX21	sorting nexin family member 21	7.05701	5.96864	6.84518	0.470292	0.863439	3.87891
C1orf212	chromosome 1 open reading frame 212	9.16853	7.65912	8.90436	0.351255	0.832678	3.87722
ADA	adenosine deaminase	7.38057	8.59554	7.80371	2.32136	1.34084	3.87678
DNAJB12	DnaJ (Hsp40) homolog, subfamily B, member 12	7.53735	5.27909	7.20776	0.209025	0.795763	3.87283
AP4M1	adaptor-related protein complex 4, mu 1 subunit	6.28444	5.22751	6.07667	0.480652	0.865874	3.87209
AP4M1	adaptor-related protein complex 4, mu 1 subunit	6.28444	5.22751	6.07667	0.480652	0.865874	3.87209
HS3ST2	heparan sulfate (glucosamine) 3-O-sulfotransferase 2	3.9278	4.99357	4.28681	2.0933	1.28255	3.8694
MEF2D	myocyte enhancer factor 2D	7.20896	8.79456	7.81053	3.00131	1.51736	3.86831
CPSF3	cleavage and polyadenylation specific factor 3, 73kDa	9.82615	8.00581	9.53039	0.283155	0.814645	3.86742
SLC25A29	solute carrier family 25, member 29	6.03001	7.17486	6.42317	2.21123	1.31327	3.86641
HIF1AN	hypoxia inducible factor 1, alpha subunit inhibitor	5.92133	4.7695	6.11336	0.450054	1.14237	3.86279
LIFR	leukemia inhibitory factor receptor alpha	6.96305	8.50843	7.54556	2.9188	1.49745	3.85727
GSTZ1	glutathione transferase zeta 1	7.58377	6.34387	7.35014	0.423404	0.850496	3.85673
PI3	peptidase inhibitor 3, skin-derived	8.47908	13.0443	11.2626	23.6734	6.88521	3.85261
GLG1	golgi glycoprotein 1	4.65511	6.09789	5.18822	2.71844	1.44704	3.84404
KIAA0907	KIAA0907	9.24197	10.5002	9.68795	2.39202	1.36224	3.84281
HNMT	histamine N-methyltransferase	6.12972	7.86724	6.81475	3.3346	1.60774	3.84145
TTPAL	tocopherol (alpha) transfer protein-like	7.77144	6.60291	7.54609	0.444872	0.855386	3.83869
MRPL47	mitochondrial ribosomal protein L47	10.2789	8.37718	9.97321	0.267632	0.809077	3.83593
KCNMA1	potassium large conductance calcium-activated channel, subfamily M, alpha member 1	5.61183	4.16481	5.35149	0.366779	0.834893	3.83522
ST7	suppression of tumorigenicity 7	6.39493	7.61959	6.82646	2.33701	1.34867	3.8346
MAFG	v-maf musculoaponeurotic fibrosarcoma oncogene homolog G (avian)	6.9465	8.52419	7.54843	2.98492	1.51775	3.83374
STX3	syntaxin 3	6.97146	8.02695	6.49441	2.07841	0.718444	3.83018
INADL	InaD-like (Drosophila)	4.29203	5.44273	4.6911	2.22022	1.31866	3.82922
PCDH18	protocadherin 18	5.06758	6.83008	5.768	3.39284	1.62498	3.82867
C1orf131	chromosome 1 open reading frame 131	7.08562	5.74272	6.83675	0.394226	0.841556	3.82327
KCNMB4	potassium large conductance calcium-activated channel, subfamily M, beta member 4	6.6408	8.92825	7.65187	4.88194	2.01541	3.82303
ZNF268	zinc finger protein 268	6.19834	4.28681	5.89067	0.265812	0.807944	3.82278
SCP2	sterol carrier protein 2	9.74623	8.42127	9.4995	0.39916	0.842804	3.82223
PARK7	Parkinson disease (autosomal recessive, early onset) 7	11.7941	10.4196	11.5413	0.385672	0.839269	3.82209
DNAJC24	DnaJ (Hsp40) homolog, subfamily C, member 24	4.51788	5.73226	4.94625	2.32042	1.34571	3.81944
CCDC107	coiled-coil domain containing 107	8.5719	9.66914	8.94883	2.13944	1.29858	3.8162
PARP4	poly (ADP-ribose) polymerase family, member 4	8.0214	6.19366	7.72044	0.281705	0.811712	3.81487
GULP1	GULP, engulfment adaptor PTB domain containing 1	3.73826	5.97378	4.71888	4.70931	1.97332	3.81099
ZBTB24	zinc finger and BTB domain containing 24	7.38004	6.3662	7.17486	0.495226	0.86743	3.8076
GALNTL4	UDP-N-acetyl-alpha-D-galactosamine:polypeptide N-acetylgalactosaminyltransferase-like 4	9.08019	7.19153	8.77312	0.270057	0.808279	3.80732
TOB1	transducer of ERBB2, 1	7.28551	8.70676	7.8125	2.67818	1.44092	3.80609
CYP20A1	cytochrome P450, family 20, subfamily A, polypeptide 1	7.24628	5.84216	6.98876	0.377849	0.836522	3.80572
PIGU	phosphatidylinositol glycan anchor biosynthesis, class U	8.23248	6.74039	7.96478	0.355497	0.830646	3.80566
ZDHHC16	zinc finger, DHHC-type containing 16	8.30192	7.20776	8.08477	0.468408	0.860263	3.80423
MEF2D	myocyte enhancer factor 2D	6.72932	9.28378	7.91982	5.87446	2.2823	3.80134
AIM1	absent in melanoma 1	10.5895	9.04292	10.3153	0.342324	0.826906	3.79953
FAM46C	family with sequence similarity 46, member C	5.49136	6.69826	5.9187	2.30841	1.34475	3.79524
HLCS	holocarboxylase synthetase (biotin-(proprionyl-CoA-carboxylase (ATP-hydrolysing)) ligas	7.4192	5.37677	7.68172	0.242755	1.19957	3.79438
FAM195A	family with sequence similarity 195, member A	7.56983	8.59927	7.91982	2.04122	1.27455	3.79246
SLK	STE20-like kinase	6.52084	7.61968	6.90078	2.14182	1.30129	3.78977
MMS22L	MMS22-like, DNA repair protein	8.01212	6.20686	7.71076	0.286129	0.811485	3.78681
KLHL12	kelch-like 12 (Drosophila)	6.87238	5.8536	6.66524	0.493535	0.866253	3.78674
SAT2	spermidine/spermine N1-acetyltransferase family member 2	9.54083	11.5613	10.395	4.05724	1.8077	3.78512
TNFRSF10B	tumor necrosis factor receptor superfamily, member 10b	6.21979	7.76261	6.81017	2.91365	1.50564	3.78461
RIPK2	receptor-interacting serine-threonine kinase 2	8.58055	10.3544	9.29414	3.41965	1.63988	3.78141
WDR54	WD repeat domain 54	10.5989	9.39334	10.3647	0.433599	0.850139	3.77951
LPAR4	lysophosphatidic acid receptor 4	4.51228	7.65935	6.13647	8.85856	3.0827	3.77326
ANXA11	annexin A11	10.2134	8.92026	9.96698	0.408061	0.842981	3.76986
ACER3	alkaline ceramidase 3	6.39674	5.3196	6.17977	0.473968	0.860374	3.76744
IMPACT	Impact homolog (mouse)	6.70596	5.62916	6.89455	0.47408	1.13965	3.76599
RPP14	ribonuclease P/MRP 14kDa subunit	7.56453	5.86454	7.2714	0.307788	0.816127	3.76462
FAM110B	family with sequence similarity 110, member B	4.08618	5.66751	4.69943	2.99246	1.5297	3.76149
COQ5	coenzyme Q5 homolog, methyltransferase (S. cerevisiae)	7.85897	6.67112	8.0598	0.438955	1.14936	3.75633
WRB	tryptophan rich basic protein	9.87677	8.46826	9.61493	0.3767	0.834026	3.75541
SCML1	sex comb on midleg-like 1 (Drosophila)	6.16912	7.43318	6.62683	2.40171	1.37336	3.75431
MAPKAP1	mitogen-activated protein kinase associated protein 1	8.30504	7.14798	8.0755	0.448426	0.852906	3.74981
FBXO38	F-box protein 38	8.45735	7.31835	8.65345	0.454074	1.1456	3.74949
DMAP1	DNA methyltransferase 1 associated protein 1	7.53503	5.66566	7.22394	0.273694	0.806031	3.74444
TKT	transketolase	10.1775	11.5658	10.6957	2.61772	1.4321	3.74386
AOC3	amine oxidase, copper containing 3 (vascular adhesion protein 1)	4.418	6.19003	5.13635	3.41535	1.64529	3.74305
EIF4A1	eukaryotic translation initiation factor 4A1	7.70386	8.85767	7.13159	2.22501	0.67256	3.74117
KCMF1	potassium channel modulatory factor 1	10.4479	11.7738	10.9363	2.50687	1.40282	3.7408
SLK	STE20-like kinase	6.44953	7.50112	6.81369	2.07281	1.28713	3.73632
GPATCH4	G patch domain containing 4	7.43874	5.43002	7.1146	0.248494	0.798778	3.73471
CCNG1	cyclin G1	6.95145	8.0214	7.3237	2.09936	1.29437	3.73462
TMEM9B	TMEM9 domain family, member B	8.14717	6.82615	7.89454	0.400252	0.839367	3.73365
C6orf120	chromosome 6 open reading frame 120	6.87643	5.59879	7.08736	0.41247	1.15743	3.73201
KLF11	Kruppel-like factor 11	7.04977	8.25461	7.48242	2.30512	1.34971	3.73201
TBCK	TBC1 domain containing kinase	7.81541	4.76235	7.4276	0.120486	0.764294	3.7314
ATL3	atlastin GTPase 3	10.9461	8.71136	10.6034	0.212455	0.788528	3.72411
PSENEN	presenilin enhancer 2 homolog (C. elegans)	9.78102	8.76371	9.57016	0.494033	0.864018	3.72084
CCDC111	coiled-coil domain containing 111	8.12322	6.7099	7.85786	0.375447	0.831991	3.71738
CDKN2AIPNL	CDKN2A interacting protein N-terminal like	7.33551	6.04651	7.08562	0.409235	0.840963	3.71464
GTF2A2	general transcription factor IIA, 2, 12kDa	10.389	9.34613	10.1736	0.485373	0.861333	3.71124
SLAIN2	SLAIN motif family, member 2	7.37251	8.393	7.72546	2.02861	1.27717	3.71112
RUFY2	RUN and FYVE domain containing 2	5.74328	6.90078	6.15653	2.23072	1.33168	3.71056
GABARAPL1	GABA(A) receptor-associated protein like 1	6.62683	7.74244	7.02143	2.16687	1.31458	3.70929
SERPINB7	serpin peptidase inhibitor, clade B (ovalbumin), member 7	8.24041	9.85295	8.87803	3.0579	1.55576	3.70286
CDC37L1	cell division cycle 37 homolog (S. cerevisiae)-like 1	5.8787	7.56854	6.55797	3.22621	1.60133	3.70214
NUDT12	nudix (nucleoside diphosphate linked moiety X)-type motif 12	5.0214	3.10013	5.28317	0.264023	1.19895	3.69931
TMEM128	transmembrane protein 128	8.62496	6.79673	8.88109	0.281609	1.19427	3.6979
JKAMP	JNK1/MAPK8-associated membrane protein	9.25541	8.22351	9.44232	0.489067	1.13833	3.69358
SDHC	succinate dehydrogenase complex, subunit C, integral membrane protein, 15kDa	9.58612	8.08262	9.30794	0.352699	0.824635	3.69116
DUSP5	dual specificity phosphatase 5	7.96029	11.3411	9.78871	10.4162	3.55147	3.6905
SNX1	sorting nexin 1	8.72377	7.48731	8.47908	0.424413	0.843995	3.68954
SSR1	signal sequence receptor, alpha	7.94196	6.70308	7.69692	0.423704	0.843794	3.68933
SYNE2	spectrin repeat containing, nuclear envelope 2	7.28888	6.02326	7.50112	0.415921	1.15849	3.68527
TMEM177	transmembrane protein 177	6.72101	5.5979	6.49196	0.459105	0.853201	3.6846
MSX1	msh homeobox 1	6.62689	8.54048	7.43596	3.76745	1.75209	3.67968
C19orf60	chromosome 19 open reading frame 60	9.15438	7.96844	8.91588	0.439538	0.847627	3.67822
CLN8	ceroid-lipofuscinosis, neuronal 8 (epilepsy, progressive with mental retardation)	5.67536	7.64981	6.52124	3.92978	1.79736	3.67435
ING1	inhibitor of growth family, member 1	6.93914	8.60422	7.6097	3.1713	1.59169	3.66966
MCM8	minichromosome maintenance complex component 8	7.23066	5.768	6.95541	0.362824	0.826308	3.66842
MGAT2	mannosyl (alpha-1,6-)-glycoprotein beta-1,2-N-acetylglucosaminyltransferase	9.29559	6.20216	8.89833	0.117161	0.759298	3.66777
PRPF4	PRP4 pre-mRNA processing factor 4 homolog (yeast)	6.9905	5.57766	6.72101	0.375571	0.829611	3.66473
SRSF5	serine/arginine-rich splicing factor 5	5.62061	6.81369	6.05475	2.28641	1.3511	3.66394
PRDX3	peroxiredoxin 3	10.7913	9.61527	10.5532	0.442571	0.847842	3.66349
EFTUD2	elongation factor Tu GTP binding domain containing 2	9.31022	7.94451	9.0465	0.388043	0.832938	3.66305
BMP2K	BMP2 inducible kinase	6.54339	7.87545	7.04379	2.51762	1.4146	3.66044
PIGM	phosphatidylinositol glycan anchor biosynthesis, class M	6.9905	5.44356	6.70463	0.342235	0.820247	3.65927
PCYT1B	phosphate cytidylyltransferase 1, choline, beta	6.59331	5.23976	6.33079	0.391329	0.833635	3.65865
CAPZB	capping protein (actin filament) muscle Z-line, beta	10.0514	8.99773	9.83095	0.481734	0.858281	3.657
ALS2CR4	amyotrophic lateral sclerosis 2 (juvenile) chromosome region, candidate 4	7.33551	5.85366	7.05701	0.358029	0.82445	3.65691
LEPRE1	leucine proline-enriched proteoglycan (leprecan) 1	6.63746	5.48629	6.40237	0.450259	0.849628	3.65587
TCHP	trichoplein, keratin filament binding	7.86991	6.67244	7.62809	0.436038	0.845679	3.65447
PDAP1	PDGFA associated protein 1	9.65823	8.42414	9.41114	0.425109	0.842595	3.6523
AMMECR1	Alport syndrome, mental retardation, midface hypoplasia and elliptocytosis chromosomal	8.51764	7.48411	8.29979	0.488514	0.859845	3.64943
ATP5G3	ATP synthase, H+ transporting, mitochondrial Fo complex, subunit C3 (subunit 9)	11.5742	10.5503	11.3578	0.491775	0.860727	3.64913
S100A7	S100 calcium binding protein A7	4.58291	5.61908	4.94807	2.05078	1.28803	3.64816
NTNG1	netrin G1	7.31735	4.65556	6.93843	0.158023	0.769012	3.64511
ELP2	elongation protein 2 homolog (S. cerevisiae)	7.24628	8.72791	7.8234	2.79264	1.49187	3.64454
FAM70A	family with sequence similarity 70, member A	8.69868	6.19465	8.32906	0.176284	0.773985	3.64452
FERMT1	fermitin family member 1	6.00919	3.78328	5.65835	0.213763	0.784125	3.64209
SERPINB7	serpin peptidase inhibitor, clade B (ovalbumin), member 7	6.28903	7.79545	6.87986	2.84106	1.50612	3.6376
SLC6A15	solute carrier family 6 (neutral amino acid transporter), member 15	5.31968	7.37151	6.21904	4.14632	1.86524	3.63636
COPS7A	COP9 constitutive photomorphogenic homolog subunit 7A (Arabidopsis)	9.6287	7.9308	9.32379	0.308234	0.809492	3.63117
RFT1	RFT1 homolog (S. cerevisiae)	7.64447	6.45847	7.40224	0.439519	0.845437	3.62623
ZNF511	zinc finger protein 511	8.30675	7.23355	8.08123	0.475265	0.855283	3.62594
RABL5	RAB, member RAS oncogene family-like 5	8.25925	6.40629	7.93758	0.276825	0.800143	3.61846
MRGPRX3	MAS-related GPR, member X3	5.8531	3.85769	5.51812	0.250796	0.792794	3.61574
EBF1	early B-cell factor 1	7.70846	6.31691	7.43761	0.381155	0.82883	3.61538
RMND5A	required for meiotic nuclear division 5 homolog A (S. cerevisiae)	4.28994	5.91735	4.94807	3.08958	1.57804	3.61494
CDR2L	cerebellar degeneration-related protein 2-like	8.14717	9.39378	8.61161	2.37283	1.37978	3.6148
H1F0	H1 histone family, member 0	6.90881	10.4434	8.88448	11.5886	3.9331	3.61004
[truncated: 2,660 more rows]

## Sheet: raw data
Supplementary Dataset 1: Comparison of gene expression levels in parental U87 cells and U87 tumor spheres treated with or without ITE
				B: Raw data for all genes analyzed in DNA microarray
Column #	Probeset ID	Entrez Gene	Gene Symbol	Gene Title	RefSeq Transcript ID	Mean(Parent)	Mean(Tumor Sphere)	Mean(Tumor Sphere ITE)	Ratio(Tumor Sphere vs. Parent)	Ratio(Tumor Sphere ITE vs. Parent)	Ratio(Tumor Sphere ITE vs. Tumor Sphere)
8	11715100_at	8355	HIST1H3G	histone cluster 1, H3g	NM_003534	4.69928	5.46021	4.68311	1.69458	0.988854	0.583539
9	11715101_s_at	8355	HIST1H3G	histone cluster 1, H3g	NM_003534	6.05513	5.97962	5.96304	0.949002	0.938157	0.988572
10	11715102_x_at	8355	HIST1H3G	histone cluster 1, H3g	NM_003534	4.91537	4.89077	4.85306	0.983093	0.957733	0.974204
11	11715103_x_at	126282	TNFAIP8L1	tumor necrosis factor, alpha-induced protein 8-like 1	NM_001167942 /// NM_152362	6.34861	6.41925	6.44219	1.05019	1.06701	1.01602
12	11715104_s_at	92736	OTOP2	otopetrin 2	NM_178160	5.66133	5.79424	5.66133	1.0965	1	0.911989
13	11715105_at	284099	C17orf78	chromosome 17 open reading frame 78	NM_173625	3.2634	3.33377	3.2634	1.04998	1	0.952397
14	11715106_x_at	340307 /// 441294	CTAGE15P /// CTAGE6P	CTAGE family, member 15, pseudogene /// CTAGE family, member 6, pseudogene	NM_001008747 /// NM_178561	5.32812	5.24151	5.24151	0.94173	0.94173	1
15	11715107_s_at	474383 /// 474384 /// 8263	F8A1 /// F8A2 /// F8A3	coagulation factor VIII-associated (intronic transcript) 1 /// coagulation factor VIII-	NM_001007523 /// NM_001007524 /// NM_012151	5.79424	5.79424	5.79424	1	1	1
16	11715108_x_at	285501	LOC285501	hypothetical LOC285501	NR_028342	2.94437	2.94437	2.94437	1	1	1
17	11715109_at	344658	SAMD7	sterile alpha motif domain containing 7	NM_182610	4.73466	4.73466	4.73466	1	1	1
18	11715110_at	645432	ARRDC5	arrestin domain containing 5	NM_001080523	6.42724	6.60974	6.31276	1.13485	0.923716	0.813956
19	11715111_s_at	1082 /// 114335 /// 114336 /// 93659 /// 94027 /// 94115	CGB /// CGB1 /// CGB2 /// CGB5 /// CGB7 /// CGB8	chorionic gonadotropin, beta polypeptide /// chorionic gonadotropin, beta polypeptide 1	NM_000737 /// NM_033043 /// NM_033142 /// NM_033183 /// NM_033377 /// NM_033378	8.90288	8.44361	8.27064	0.72735	0.645174	0.88702
20	11715112_at	127254	C1orf173	chromosome 1 open reading frame 173	NM_001002912	3.2634	3.2634	3.2634	1	1	1
21	11715113_x_at	55199	FAM86C	family with sequence similarity 86, member C	NM_001099653 /// NM_018172 /// NM_152563	7.73243	7.38255	7.53781	0.784648	0.873804	1.11363
22	11715114_x_at	55199	FAM86C	family with sequence similarity 86, member C	NM_001099653 /// NM_018172 /// NM_152563	7.48778	7.08744	7.29118	0.757679	0.872603	1.15168
23	11715115_s_at	8346	HIST1H2BI	histone cluster 1, H2bi	NM_003525	2.66621	2.66621	2.66621	1	1	1
24	11715116_s_at	8367	HIST1H4E	histone cluster 1, H4e	NM_003545	4.32953	5.48963	4.15958	2.23473	0.888875	0.397755
25	11715117_x_at	8331	HIST1H2AJ	histone cluster 1, H2aj	NM_021066	2.81154	3.08088	2.92109	1.20525	1.07889	0.895155
26	11715118_s_at	8343	HIST1H2BF	histone cluster 1, H2bf	NM_003522	3.53376	4.15729	3.54744	1.54064	1.00953	0.655263
27	11715119_s_at	388125	C2CD4B	C2 calcium-dependent domain containing 4B	NM_001007595	3.14742	3.23906	3.14742	1.06558	1	0.938458
28	11715120_s_at	8344	HIST1H2BE	histone cluster 1, H2be	NM_003523	4.82897	4.43305	4.49307	0.760004	0.792291	1.04248
29	11715121_s_at	8350	HIST1H3A	histone cluster 1, H3a	NM_003529	3.33377	3.33377	3.33377	1	1	1
30	11715122_at	9545	RAB3D	RAB3D, member RAS oncogene family	NM_004283	4.82008	5.05876	4.82008	1.17991	1	0.847524
31	11715123_s_at	255762	PDZD9	PDZ domain containing 9	NM_173806 /// NR_033694	3.21681	3.21681	3.21681	1	1	1
32	11715124_s_at	59283	CACNG8	calcium channel, voltage-dependent, gamma subunit 8	NM_031895	8.00887	8.24393	8.01212	1.17696	1.00225	0.851563
33	11715125_at	22880	MORC2	MORC family CW-type zinc finger 2	NM_014941	7.97819	8.06336	8.5103	1.06081	1.44604	1.36315
34	11715126_s_at	8341	HIST1H2BN	histone cluster 1, H2bn	NM_003520	6.0828	6.04227	6.06102	0.972296	0.985018	1.01308
35	11715127_s_at	2854	GPR32	G protein-coupled receptor 32	NM_001506	3.97478	3.97478	3.97478	1	1	1
36	11715128_s_at	56101	PCDHGB5	protocadherin gamma subfamily B, 5	NM_018925 /// NM_032099	5.74128	6.33676	5.74128	1.51097	1	0.661827
37	11715129_s_at	162966	ZNF600	zinc finger protein 600	NM_198457	7.0962	7.05279	7.0962	0.970353	1	1.03055
38	11715130_s_at	337967	KRTAP6-2	keratin associated protein 6-2	NM_181604	5.97004	6.16006	5.82	1.14078	0.901227	0.790008
39	11715131_s_at	337975	KRTAP20-1	keratin associated protein 20-1	NM_181615	4.15628	4.15628	4.15628	1	1	1
40	11715132_x_at	8345	HIST1H2BH	histone cluster 1, H2bh	NM_003524	3.73826	3.73826	3.66691	1	0.951745	0.951745
41	11715133_s_at	56114	PCDHGA1	protocadherin gamma subfamily A, 1	NM_018912 /// NM_031993	2.44888	2.52538	2.39233	1.05446	0.961556	0.911896
42	11715134_s_at	144321	GLIPR1L2	GLI pathogenesis-related 1 like 2	NM_152436	2.58971	2.66621	2.66621	1.05446	1.05446	1
43	11715135_s_at	10302	SNAPC5	small nuclear RNA activating complex, polypeptide 5, 19kDa	NM_006049	5.13635	5.13635	4.94572	1	0.876223	0.876223
44	11715136_at	504190	OR8U9	olfactory receptor, family 8, subfamily U, member 9	NM_001013357	3.90519	3.90519	3.90519	1	1	1
45	11715137_s_at	280658 /// 280660	SSX7 /// SSX9	synovial sarcoma, X breakpoint 7 /// synovial sarcoma, X breakpoint 9	NM_173358	7.90785	7.90785	7.62885	1	0.82416	0.82416
46	11715138_s_at	1082 /// 114335 /// 114336 /// 93659 /// 94027 /// 94115	CGB /// CGB1 /// CGB2 /// CGB5 /// CGB7 /// CGB8	chorionic gonadotropin, beta polypeptide /// chorionic gonadotropin, beta polypeptide 1	NM_000737 /// NM_033043 /// NM_033142 /// NM_033183 /// NM_033377 /// NM_033378	8.60093	8.48446	8.39609	0.92244	0.867636	0.940588
47	11715139_x_at	3446	IFNA10	interferon, alpha 10	NM_002171	2.44888	2.44888	2.44888	1	1	1
48	11715140_s_at	56136	PCDHA13	protocadherin alpha 13	NM_018904 /// NM_031865	5.92586	6.01044	5.87839	1.06038	0.967632	0.912535
49	11715141_s_at	56102	PCDHGB3	protocadherin gamma subfamily B, 3	NM_018924 /// NM_032097	4.08926	4.18593	4.08926	1.0693	1	0.935187
50	11715142_s_at	2928	GSC2	goosecoid homeobox 2	NM_005315	3.80932	4.14845	3.53605	1.26499	0.82744	0.654107
51	11715143_s_at	219957	OR9Q2	olfactory receptor, family 9, subfamily Q, member 2	NM_001005283	3.90519	4.3007	3.90519	1.31541	1	0.760219
52	11715144_s_at	337974	KRTAP19-7	keratin associated protein 19-7	NM_181614	5.768	5.768	5.768	1	1	1
53	11715145_s_at	337976	KRTAP20-2	keratin associated protein 20-2	NM_181616	5.40919	5.40919	5.40919	1	1	1
54	11715146_x_at	280658	SSX7	synovial sarcoma, X breakpoint 7	NM_173358	4.37205	4.37205	4.37205	1	1	1
55	11715147_at	89876	C3orf15	chromosome 3 open reading frame 15	NM_033364	4.44133	4.71745	4.77179	1.21093	1.25741	1.03838
56	11715148_s_at	317772	HIST2H2AB	histone cluster 2, H2ab	NM_175065	3.1689	3.1689	3.15273	1	0.988854	0.988854
57	11715149_x_at	317772	HIST2H2AB	histone cluster 2, H2ab	NM_175065	3.73826	3.76832	3.73826	1.02106	1	0.979379
58	11715150_s_at	56144	PCDHA4	protocadherin alpha 4	NM_018907 /// NM_031500	6.97146	7.13093	6.97146	1.11688	1	0.895355
59	11715151_x_at	5544	PRB3	proline-rich protein BstNI subfamily 3	NM_006249	4.85306	4.85306	4.85306	1	1	1
60	11715152_at	56104	PCDHGB1	protocadherin gamma subfamily B, 1	NM_018922 /// NM_032095	2.73051	2.73051	2.66621	1	0.956408	0.956408
61	11715153_s_at	56104	PCDHGB1	protocadherin gamma subfamily B, 1	NM_018922 /// NM_032095	3.33377	3.33377	3.19367	1	0.907456	0.907456
62	11715154_s_at	171392	ZNF675	zinc finger protein 675	NM_138330	2.28278	2.37179	2.28278	1.06364	1	0.940168
63	11715155_s_at	347688 /// 56604 /// 643224	TUBB4Q /// TUBB8 /// TUBBP5	tubulin, beta polypeptide 4, member Q /// tubulin, beta 8 /// tubulin, beta pseudogene	NM_001164154 /// NM_020040 /// NM_177987 /// NR_027156	7.49378	7.08562	7.11302	0.753585	0.768031	1.01917
64	11715156_s_at	337966	KRTAP6-1	keratin associated protein 6-1	NM_181602	11.1339	11.2114	11.1177	1.0552	0.988857	0.937128
65	11715157_s_at	337969	KRTAP19-2	keratin associated protein 19-2	NM_181608	3.21681	3.21681	3.14808	1	0.953473	0.953473
66	11715158_s_at	337971	KRTAP19-4	keratin associated protein 19-4	NM_181610	2.80918	2.86454	3.01113	1.03912	1.15025	1.10695
67	11715159_at	113402	SFT2D1	SFT2 domain containing 1	NM_145169	10.2407	9.97177	10.3901	0.829935	1.10914	1.33642
68	11715160_x_at	650293	LOC650293	seven transmembrane helix receptor	NM_001040071	2.72822	2.72822	2.72822	1	1	1
69	11715161_s_at	337978	KRTAP21-2	keratin associated protein 21-2	NM_181617	4.97161	5.18906	4.90125	1.16267	0.952397	0.819144
70	11715162_s_at	8330	HIST1H2AK	histone cluster 1, H2ak	NM_003510	6.00004	6.1257	6.00004	1.09101	1	0.91658
71	11715163_s_at	245939	DEFB128	defensin, beta 128	NM_001037732	3.03177	3.01113	2.72822	0.985791	0.810256	0.821936
72	11715164_s_at	91353	IGLL3P	immunoglobulin lambda-like polypeptide 3, pseudogene	NR_029395	5.31574	6.15362	5.49414	1.78743	1.13163	0.633106
73	11715165_at	56521	DNAJC12	DnaJ (Hsp40) homolog, subfamily C, member 12	NM_021800 /// NM_201262	7.48778	7.3634	8.40615	0.917392	1.88997	2.06016
74	11715166_at	56521	DNAJC12	DnaJ (Hsp40) homolog, subfamily C, member 12	NM_021800 /// NM_201262	5.13754	6.77908	6.08015	3.11999	1.922	0.616028
75	11715167_at	58504	ARHGAP22	Rho GTPase activating protein 22	NM_021226	8.43668	7.74061	9.58714	0.617251	2.21984	3.59633
76	11715168_s_at	5455	POU3F3	POU class 3 homeobox 3	NM_006236	6.21904	6.31126	6.21904	1.06601	1	0.938078
77	11715169_at	64857	PLEKHG2	pleckstrin homology domain containing, family G (with RhoGef domain) member 2	NM_022835	7.11714	7.11714	7.11714	1	1	1
78	11715170_x_at	343069	HNRNPCL1	heterogeneous nuclear ribonucleoprotein C-like 1	NM_001013631	3.07883	3.07883	3.07883	1	1	1
79	11715171_at	9681	DEPDC5	DEP domain containing 5	NM_001007188 /// NM_001136029 /// NM_014662	5.00747	4.58945	5.00747	0.748451	1	1.33609
80	11715172_at	9681	DEPDC5	DEP domain containing 5	NM_001007188 /// NM_001136029 /// NM_014662	3.07883	2.86904	3.07883	0.86466	1	1.15652
81	11715173_s_at	386685	KRTAP10-12	keratin associated protein 10-12	NM_198699	8.61522	8.87188	8.61522	1.19471	1	0.83702
82	11715174_s_at	386677	KRTAP10-1	keratin associated protein 10-1	NM_198691	7.24628	7.31989	7.24628	1.05235	1	0.950254
83	11715175_x_at	386682	KRTAP10-3	keratin associated protein 10-3	NM_198696	8.03428	8.14207	7.81664	1.07758	0.859976	0.798062
84	11715176_at	11022	TDRKH	tudor and KH domain containing	NM_001083963 /// NM_001083964 /// NM_001083965 /// NM_006862	4.58945	4.61311	4.58945	1.01653	1	0.983738
85	11715177_s_at	11022	TDRKH	tudor and KH domain containing	NM_001083963 /// NM_001083964 /// NM_001083965 /// NM_006862	4.87434	4.87434	5.37484	1	1.41471	1.41471
86	11715178_s_at	135941	OR2A14	olfactory receptor, family 2, subfamily A, member 14	NM_001001659	8.25435	8.59927	8.15317	1.27008	0.932269	0.734024
87	11715179_s_at	337882	KRTAP19-1	keratin associated protein 19-1	NM_181607	4.86923	5.2521	4.74176	1.30393	0.915432	0.702057
88	11715180_s_at	114335 /// 114336	CGB1 /// CGB2	chorionic gonadotropin, beta polypeptide 1 /// chorionic gonadotropin, beta polypeptide	NM_033377 /// NM_033378	2.60537	2.58449	2.58449	0.985629	0.985629	1
89	11715181_x_at	386676	KRTAP10-9	keratin associated protein 10-9	NM_198690	8.09364	8.21994	8.16926	1.09149	1.05381	0.965481
90	11715182_x_at	55199	FAM86C	family with sequence similarity 86, member C	NM_001099653 /// NM_018172 /// NM_152563	7.49313	7.16996	7.48499	0.799311	0.994369	1.24403
91	11715183_s_at	346157	ZNF391	zinc finger protein 391	NM_001076781	2.44888	2.63493	2.44888	1.13764	1	0.879011
92	11715184_x_at	6169	RPL38	ribosomal protein L38	NM_000999 /// NM_001035258	11.8589	12.1936	11.7418	1.26105	0.922017	0.731151
93	11715185_x_at	5542	PRB1	proline-rich protein BstNI subfamily 1	NM_005039 /// NM_199353 /// NM_199354	5.24151	5.38428	5.24151	1.10402	1	0.905777
94	11715186_x_at	5542	PRB1	proline-rich protein BstNI subfamily 1	NM_005039 /// NM_199353 /// NM_199354	4.37205	4.54293	4.37205	1.12575	1	0.888299
95	11715187_x_at	5542	PRB1	proline-rich protein BstNI subfamily 1	NM_005039 /// NM_199353 /// NM_199354	3.80932	3.87016	3.80932	1.04307	1	0.958708
96	11715188_at	440093	H3F3C	H3 histone, family 3C	NM_001013699	2.42421	2.87864	2.42421	1.37025	1	0.729796
97	11715189_s_at	3021 /// 440093	H3F3B /// H3F3C	H3 histone, family 3B (H3.3B) /// H3 histone, family 3C	NM_001013699 /// NM_005324	12.4117	12.2623	12.3975	0.90163	0.990151	1.09818
98	11715190_s_at	340277	C7orf46	chromosome 7 open reading frame 46	NM_001127364 /// NM_001127365 /// NM_199136	2.48727	2.48727	2.48727	1	1	1
99	11715191_s_at	340277	C7orf46	chromosome 7 open reading frame 46	NM_001127364 /// NM_001127365 /// NM_199136	2.72822	2.77785	2.72822	1.035	1	0.966185
100	11715192_s_at	340277	C7orf46	chromosome 7 open reading frame 46	NM_001127364 /// NM_001127365 /// NM_199136	2.39233	2.65944	2.65944	1.2034	1.2034	1
101	11715193_s_at	340260	UNCX	UNC homeobox	NM_001080461	7.60605	7.6739	7.4451	1.04816	0.894438	0.853343
102	11715194_s_at	90485	ZNF835	zinc finger protein 835	NM_001005850	5.72319	5.80954	5.72319	1.06168	1	0.941901
103	11715195_at	55364	IMPACT	Impact homolog (mouse)	NM_018439	6.70596	5.62916	6.89455	0.47408	1.13965	2.40392
104	11715196_s_at	255349	TMEM211	transmembrane protein 211	NM_001001663	5.59971	5.67059	5.59971	1.05036	1	0.952057
105	11715197_s_at	26108	PYGO1	pygopus homolog 1 (Drosophila)	NM_015617	4.15628	4.3067	4.15628	1.10989	1	0.900987
106	11715198_s_at	22947 /// 441056 /// 653543 /// 653544 /// 653545 /// 653548 /// 728410	DUX4 /// DUX4L2 /// DUX4L3 /// DUX4L4 /// DUX4L5 /// DUX4L6 /// DUX4L7	double homeobox 4 /// double homeobox 4 like 2 /// double homeobox 4 like 3 /// double	NM_001127386 /// NM_001127387 /// NM_001127388 /// NM_001127389 /// NM_001164467 /// NM	7.97734	8.16462	7.87135	1.13862	0.929169	0.816051
107	11715199_s_at	22947 /// 441056 /// 653543 /// 653544 /// 653545 /// 653548 /// 728410	DUX4 /// DUX4L2 /// DUX4L3 /// DUX4L4 /// DUX4L5 /// DUX4L6 /// DUX4L7	double homeobox 4 /// double homeobox 4 like 2 /// double homeobox 4 like 3 /// double	NM_001127386 /// NM_001127387 /// NM_001127388 /// NM_001127389 /// NM_001164467 /// NM	7.86512	8.1274	7.72674	1.19938	0.908538	0.757509
108	11715200_s_at	22947 /// 441056 /// 653543 /// 653544 /// 653545 /// 653548 /// 728410	DUX4 /// DUX4L2 /// DUX4L3 /// DUX4L4 /// DUX4L5 /// DUX4L6 /// DUX4L7	double homeobox 4 /// double homeobox 4 like 2 /// double homeobox 4 like 3 /// double	NM_001127386 /// NM_001127387 /// NM_001127388 /// NM_001127389 /// NM_001164467 /// NM	7.72166	8.01064	7.4276	1.22177	0.815604	0.66756
109	11715201_s_at	22947 /// 441056 /// 653543 /// 653544 /// 653545 /// 653548 /// 728410	DUX4 /// DUX4L2 /// DUX4L3 /// DUX4L4 /// DUX4L5 /// DUX4L6 /// DUX4L7	double homeobox 4 /// double homeobox 4 like 2 /// double homeobox 4 like 3 /// double	NM_001127386 /// NM_001127387 /// NM_001127388 /// NM_001127389 /// NM_001164467 /// NM	7.9493	8.33754	7.78241	1.30879	0.890759	0.680596
110	11715202_s_at	9338	TCEAL1	transcription elongation factor A (SII)-like 1	NM_001006639 /// NM_001006640 /// NM_004780	9.31534	9.28191	9.28191	0.977094	0.977094	1
111	11715203_s_at	344905	ATP13A5	ATPase type 13A5	NM_198505	3.47592	3.47592	3.13425	1	0.789132	0.789132
112	11715204_x_at	8338	HIST2H2AC	histone cluster 2, H2ac	NM_003517	2.87864	2.87864	2.50664	1	0.77271	0.77271
113	11715205_x_at	5672	PSG4	pregnancy specific beta-1-glycoprotein 4	NM_002780 /// NM_213633	4.37205	4.45797	4.37205	1.06136	1	0.942186
114	11715206_x_at	5672	PSG4	pregnancy specific beta-1-glycoprotein 4	NM_002780 /// NM_213633	4.37205	4.45797	4.37205	1.06136	1	0.942186
115	11715207_at	57705	WDFY4	WDFY family member 4	NM_020945	4.9143	5.07557	4.85306	1.11826	0.958438	0.857076
116	11715208_s_at	1185	CLCN6	chloride channel 6	NM_001286 /// NM_021735 /// NM_021736 /// NM_021737	4.95693	5.05973	4.90125	1.07386	0.962143	0.895965
117	11715209_s_at	51282	SCAND1	SCAN domain containing 1	NM_016558 /// NM_033630	10.3946	10.3946	10.3695	1	0.982739	0.982739
118	11715210_s_at	55228	PNMAL1	PNMA-like 1	NM_001103149 /// NM_018215	3.73826	3.85114	3.73826	1.08138	1	0.924744
119	11715211_s_at	340252	ZNF680	zinc finger protein 680	NM_001130022 /// NM_178558	3.33377	3.33377	3.44569	1	1.08067	1.08067
120	11715212_x_at	51282	SCAND1	SCAN domain containing 1	NM_016558 /// NM_033630	9.59835	9.4867	9.54987	0.92553	0.966957	1.04476
121	11715213_s_at	26581 /// 26582 /// 26584	DUX1 /// DUX3 /// DUX5	double homeobox 1 /// double homeobox 3 /// double homeobox 5	NM_012146 /// NM_012148 /// NM_012149	3.66691	3.66691	3.66691	1	1	1
122	11715214_at	57787	MARK4	MAP/microtubule affinity-regulating kinase 4	NM_031417	5.06661	5.33945	5.02699	1.20818	0.972906	0.805262
123	11715215_s_at	131890	GRK7	G protein-coupled receptor kinase 7	NM_139209	3.90519	3.90519	3.90519	1	1	1
124	11715216_s_at	54490	UGT2B28	UDP glucuronosyltransferase 2 family, polypeptide B28	NM_053039	3.73826	3.73826	3.73826	1	1	1
125	11715217_s_at	80168	MOGAT2	monoacylglycerol O-acyltransferase 2	NM_025098	4.4153	4.53916	4.53226	1.08965	1.08444	0.995226
126	11715218_s_at	8933	FAM127A	family with sequence similarity 127, member A	NM_001078171	12.1484	11.5613	12.024	0.665662	0.917382	1.37815
127	11715219_s_at	8329	HIST1H2AI	histone cluster 1, H2ai	NM_003509	3.36895	3.42081	3.12467	1.0366	0.844236	0.814425
128	11715220_s_at	80304	C2orf44	chromosome 2 open reading frame 44	NM_001142319 /// NM_025203	5.54926	5.54926	5.59068	1	1.02913	1.02913
129	11715221_x_at	55695	NSUN5	NOP2/Sun domain family, member 5	NM_001168347 /// NM_001168348 /// NM_018044 /// NM_148956	5.93855	5.93855	5.82	1	0.921114	0.921114
130	11715222_at	260425	MAGI3	membrane associated guanylate kinase, WW and PDZ domain containing 3	NM_001142782 /// NM_152900	6.72872	6.10984	6.55192	0.651175	0.884663	1.35856
131	11715223_s_at	122665	RNASE8	ribonuclease, RNase A family, 8	NM_138331	5.0378	5.0378	4.85677	1	0.882075	0.882075
132	11715224_s_at	55289	ACOXL	acyl-CoA oxidase-like	NM_001142807	5.27909	5.27909	5.27909	1	1	1
133	11715225_s_at	51542	VPS54	vacuolar protein sorting 54 homolog (S. cerevisiae)	NM_001005739 /// NM_016516	8.00829	7.32637	8.51907	0.623335	1.42482	2.2858
134	11715226_s_at	56142	PCDHA6	protocadherin alpha 6	NM_018909 /// NM_031848 /// NM_031849	6.03327	6.28835	5.89317	1.1934	0.907457	0.760393
135	11715227_s_at	56141	PCDHA7	protocadherin alpha 7	NM_018910 /// NM_031852	5.59971	5.77751	5.59971	1.13115	1	0.884053
136	11715228_s_at	123264	OSTBETA	organic solute transporter beta	NM_178859	3.55056	3.97992	3.40465	1.34664	0.903808	0.67116
137	11715229_s_at	80852	GRIP2	glutamate receptor interacting protein 2	NM_001080423	5.31574	5.31574	5.31574	1	1	1
138	11715230_s_at	50855	PARD6A	par-6 partitioning defective 6 homolog alpha (C. elegans)	NM_001037281 /// NM_016948	5.88946	5.73226	5.23951	0.896769	0.637304	0.710667
139	11715231_x_at	25873	RPL36	ribosomal protein L36	NM_015414 /// NM_033643	10.8127	11.1546	10.484	1.26742	0.796249	0.628245
140	11715232_x_at	25873	RPL36	ribosomal protein L36	NM_015414 /// NM_033643	7.6712	8.38152	7.31992	1.63617	0.78389	0.479102
141	11715233_s_at	84221	C21orf56	chromosome 21 open reading frame 56	NM_001142854 /// NM_032261	7.03271	6.94829	7.12846	0.943163	1.06862	1.13302
142	11715234_s_at	7349	UCN	urocortin	NM_003353	6.88136	7.40537	7.23355	1.43795	1.2765	0.887722
143	11715235_x_at	440567	UQCRHL	ubiquinol-cytochrome c reductase hinge protein-like	NM_001089591	10.4907	10.7255	10.4907	1.1768	1	0.849766
144	11715236_s_at	26025	PCDHGA12	protocadherin gamma subfamily A, 12	NM_003735 /// NM_032094	3.14742	3.16415	3.16415	1.01166	1.01166	1
145	11715237_s_at	6133	RPL9	ribosomal protein L9	NM_000661 /// NM_001024921	13.0149	13.2502	13.0321	1.17713	1.01198	0.859697
146	11715238_x_at	6133	RPL9	ribosomal protein L9	NM_000661 /// NM_001024921	11.4193	12.1601	11.5513	1.67109	1.09578	0.655729
147	11715239_x_at	10410	IFITM3	interferon induced transmembrane protein 3 (1-8U)	NM_021034	9.31551	9.61193	9.35713	1.22809	1.02927	0.838103
148	11715240_at	7738	ZNF184	zinc finger protein 184	NM_007149	5.73226	5.73226	5.73226	1	1	1
149	11715241_s_at	353134	LCE1D	late cornified envelope 1D	NM_178352	8.61307	8.89784	8.69636	1.21821	1.05943	0.86966
150	11715242_s_at	84648	LCE3D	late cornified envelope 3D	NM_032563	5.48629	5.62916	5.48629	1.1041	1	0.905717
151	11715243_x_at	353137	LCE1F	late cornified envelope 1F	NM_178354	6.98119	7.21216	7.2714	1.17362	1.22282	1.04192
152	11715244_x_at	353131	LCE1A	late cornified envelope 1A	NM_178348	8.66805	8.87188	8.69688	1.15175	1.02018	0.885762
153	11715245_s_at	3543	IGLL1	immunoglobulin lambda-like polypeptide 1	NM_020070 /// NM_152855	4.53226	4.57614	4.53226	1.03088	1	0.97004
154	11715246_x_at	575	BAI1	brain-specific angiogenesis inhibitor 1	NM_001702	6.65295	6.69803	6.69803	1.03174	1.03174	1
155	11715247_s_at	9681	DEPDC5	DEP domain containing 5	NM_001007188 /// NM_001136029 /// NM_014662	5.07076	5.07076	5.31574	1	1.18508	1.18508
156	11715248_s_at	7180	CRISP2	cysteine-rich secretory protein 2	NM_001142407 /// NM_001142408 /// NM_001142417 /// NM_001142435 /// NM_003296	2.50664	2.50664	2.50664	1	1	1
157	11715249_s_at	4111	MAGEA12	melanoma antigen family A, 12	NM_001166386 /// NM_001166387 /// NM_005367	2.60537	2.60537	2.60537	1	1	1
158	11715250_s_at	285600	C5orf36	chromosome 5 open reading frame 36	NM_001145678 /// NM_173665	4.46415	3.10013	3.97478	0.388499	0.712335	1.83356
159	11715251_at	56548	CHST7	carbohydrate (N-acetylglucosamine 6-O) sulfotransferase 7	NM_019886	7.78241	7.4995	8.12485	0.821936	1.2679	1.54258
160	11715252_at	51319	RSRC1	arginine/serine-rich coiled-coil 1	NM_016625	8.25342	8.09536	8.31649	0.896229	1.04469	1.16565
161	11715253_s_at	353333 /// 386674	KRTAP10-10 /// KRTAP10-6	keratin associated protein 10-10 /// keratin associated protein 10-6	NM_181688 /// NM_198688	7.11019	7.32355	7.11019	1.15938	1	0.86253
162	11715254_s_at	613211	DEFB134	defensin, beta 134	NM_001033019	4.22217	4.22217	4.22217	1	1	1
163	11715255_s_at	259293	TAS2R30	taste receptor, type 2, member 30	NM_001097643	3.01113	3.01113	3.01113	1	1	1
164	11715256_at	170626	XAGE3	X antigen family, member 3	NM_130776 /// NM_133179	3.14085	3.14085	3.07883	1	0.957925	0.957925
165	11715257_x_at	170626	XAGE3	X antigen family, member 3	NM_130776 /// NM_133179	3.90519	3.90519	3.90519	1	1	1
166	11715258_s_at	5763	PTMS	parathymosin	NM_002824	7.73127	7.41673	7.66884	0.804106	0.957646	1.19094
167	11715259_s_at	3441 /// 3442 /// 3443 /// 3444 /// 3446 /// 3448 /// 3452	IFNA10 /// IFNA14 /// IFNA21 /// IFNA4 /// IFNA5 /// IFNA6 /// IFNA7	interferon, alpha 10 /// interferon, alpha 14 /// interferon, alpha 21 /// interferon,	NM_002169 /// NM_002171 /// NM_002172 /// NM_002175 /// NM_021002 /// NM_021057 /// NM_	3.25635	3.8118	3.25635	1.46963	1	0.680442
168	11715260_at	51093	C1orf66	chromosome 1 open reading frame 66	NM_001142560 /// NM_015997	6.22664	7.19797	6.92429	1.96065	1.62187	0.827211
169	11715261_s_at	440563 /// 649330	LOC440563 /// LOC649330	heterogeneous nuclear ribonucleoprotein C-like /// heterogeneous nuclear ribonucleoprot	NM_001136561 /// NM_001146181	3.14742	3.24345	2.79837	1.06883	0.785098	0.734541
170	11715262_at	4543	MTNR1A	melatonin receptor 1A	NM_005958	5.27174	5.4036	5.16334	1.09571	0.92762	0.846593
171	11715263_at	79925	SPEF2	sperm flagellar 2	NM_024867 /// NM_144722	2.92462	2.98664	2.8557	1.04392	0.953347	0.913235
172	11715264_s_at	2837	UTS2R	urotensin 2 receptor	NM_018949	6.86822	6.94886	6.76306	1.05748	0.9297	0.879162
173	11715265_at	9896	FIG4	FIG4 homolog, SAC1 lipid phosphatase domain containing (S. cerevisiae)	NM_014845	8.55136	7.88289	8.27941	0.629173	0.828198	1.31633
174	11715266_s_at	342372	PKD1L3	polycystic kidney disease 1-like 3	NM_181536	3.47023	3.7484	3.59542	1.21265	1.09065	0.899391
175	11715267_s_at	83481	EPPK1	epiplakin 1	NM_031308	3.14742	2.93866	2.88448	0.865279	0.833386	0.963141
176	11715268_s_at	2812 /// 5413	GP1BB /// SEPT5	glycoprotein Ib (platelet), beta polypeptide /// septin 5	NM_000407 /// NM_002688	7.06745	7.28996	7.28996	1.16676	1.16676	1
177	11715269_x_at	200810	ALG1L	asparagine-linked glycosylation 1-like	NM_001015050 /// NM_001195223	4.7695	4.7695	4.71401	1	0.962267	0.962267
178	11715270_s_at	8609	KLF7	Kruppel-like factor 7 (ubiquitous)	NM_003709	5.82734	7.51201	5.48629	3.21467	0.789467	0.245582
179	11715271_s_at	22947 /// 441056 /// 653543 /// 653544 /// 653545 /// 653548 /// 728410	DUX4 /// DUX4L2 /// DUX4L3 /// DUX4L4 /// DUX4L5 /// DUX4L6 /// DUX4L7	double homeobox 4 /// double homeobox 4 like 2 /// double homeobox 4 like 3 /// double	NM_001127386 /// NM_001127387 /// NM_001127388 /// NM_001127389 /// NM_001164467 /// NM	8.10238	8.38607	8.00095	1.21731	0.932107	0.765714
180	11715272_s_at	10720	UGT2B11	UDP glucuronosyltransferase 2 family, polypeptide B11	NM_001073	2.44888	2.31443	2.44888	0.911012	1	1.09768
181	11715273_at	7169	TPM2	tropomyosin 2 (beta)	NM_003289 /// NM_213674	4.42925	4.42925	4.37205	1	0.96113	0.96113
182	11715274_x_at	7169	TPM2	tropomyosin 2 (beta)	NM_003289 /// NM_213674	4.49307	4.49307	4.43588	1	0.96113	0.96113
183	11715275_s_at	6756	SSX1	synovial sarcoma, X breakpoint 1	NM_005635	2.33696	2.33696	2.33696	1	1	1
184	11715276_s_at	54998	AURKAIP1	aurora kinase A interacting protein 1	NM_001127229 /// NM_001127230 /// NM_017900	9.76322	8.75319	9.4016	0.496536	0.778291	1.56744
185	11715277_s_at	54998	AURKAIP1	aurora kinase A interacting protein 1	NM_001127229 /// NM_001127230 /// NM_017900	9.70014	8.84937	9.34685	0.554489	0.782797	1.41174
186	11715278_s_at	54998	AURKAIP1	aurora kinase A interacting protein 1	NM_001127229 /// NM_001127230 /// NM_017900	9.7322	8.80456	9.39766	0.525715	0.793035	1.50849
187	11715279_x_at	441531	PGAM4	phosphoglycerate mutase family member 4	NM_001029891	3.34444	3.2634	3.2634	0.94538	0.94538	1
188	11715280_s_at	3872	KRT17	keratin 17	NM_000422	5.47083	7.42427	5.768	3.87297	1.22873	0.317259
189	11715281_at	434	ASIP	agouti signaling protein	NM_001672	5.07059	5.0378	4.99585	0.977527	0.949514	0.971344
190	11715282_s_at	1082 /// 114335 /// 114336 /// 93659 /// 94027 /// 94115	CGB /// CGB1 /// CGB2 /// CGB5 /// CGB7 /// CGB8	chorionic gonadotropin, beta polypeptide /// chorionic gonadotropin, beta polypeptide 1	NM_000737 /// NM_033043 /// NM_033142 /// NM_033183 /// NM_033377 /// NM_033378	8.7654	8.54804	8.54804	0.860139	0.860139	1
191	11715283_at	886	CCKAR	cholecystokinin A receptor	NM_000730	4.22217	4.22217	4.22217	1	1	1
192	11715284_x_at	123207	C15orf40	chromosome 15 open reading frame 40	NM_001160113 /// NM_001160114 /// NM_001160115 /// NM_001160116 /// NM_144597 /// NR_02	5.92175	6.07667	5.80903	1.11336	0.924844	0.83068
193	11715285_at	123207	C15orf40	chromosome 15 open reading frame 40	NM_001160113 /// NM_001160114 /// NM_001160115 /// NM_001160116 /// NM_144597 /// NR_02	3.90519	3.84013	3.90519	0.955908	1	1.04613
194	11715286_x_at	123207	C15orf40	chromosome 15 open reading frame 40	NM_001160113 /// NM_001160114 /// NM_001160115 /// NM_001160116 /// NM_144597 /// NR_02	5.03665	4.64513	4.77038	0.762324	0.831467	1.0907
195	11715287_at	123207	C15orf40	chromosome 15 open reading frame 40	NM_001160113 /// NM_001160114 /// NM_001160115 /// NM_001160116 /// NM_144597 /// NR_02	5.9187	5.9187	5.9187	1	1	1
196	11715288_s_at	23581	CASP14	caspase 14, apoptosis-related cysteine peptidase	NM_012114	3.07883	3.07883	3.07883	1	1	1
197	11715289_s_at	181	AGRP	agouti related protein homolog (mouse)	NM_001138	5.69562	5.69562	5.60532	1	0.939325	0.939325
198	11715290_s_at	1365	CLDN3	claudin 3	NM_001306	3.97478	3.97478	3.97478	1	1	1
199	11715291_s_at	6910	TBX5	T-box 5	NM_000192 /// NM_080717 /// NM_080718 /// NM_181486	3.73826	3.73826	3.63037	1	0.927941	0.927941
200	11715292_at	6489	ST8SIA1	ST8 alpha-N-acetyl-neuraminide alpha-2,8-sialyltransferase 1	NM_003034	3.33377	3.33377	3.354	1	1.01412	1.01412
201	11715293_s_at	83707	TRPT1	tRNA phosphotransferase 1	NM_001033678 /// NM_001160389 /// NM_001160390 /// NM_001160392 /// NM_001160393 /// NM	4.95549	5.18983	5.23125	1.17637	1.21063	1.02913
202	11715294_s_at	143279	HECTD2	HECT domain containing 2	NM_173497 /// NM_182765	6.11994	8.0489	5.848	3.80781	0.828207	0.217502
203	11715295_s_at	10850	CCL27	chemokine (C-C motif) ligand 27	NM_006664	5.19376	4.99357	4.99357	0.870436	0.870436	1
204	11715296_s_at	3883	KRT33A	keratin 33A	NM_004138	6.50504	6.52538	6.50504	1.0142	1	0.985998
205	11715297_at	2395	FXN	frataxin	NM_000144 /// NM_001161706 /// NM_181425	4.08926	4.08926	4.08926	1	1	1
206	11715298_x_at	9047	SH2D2A	SH2 domain containing 2A	NM_001161441 /// NM_001161442 /// NM_001161443 /// NM_001161444 /// NM_003975	3.17151	3.47592	3.17151	1.23491	1	0.809778
207	11715299_s_at	391002 /// 441871	PRAMEF7 /// PRAMEF8	PRAME family member 7 /// PRAME family member 8	NM_001012276 /// NM_001012277	3.33377	3.33377	3.33377	1	1	1
208	11715300_s_at	10214	SSX3	synovial sarcoma, X breakpoint 3	NM_021014 /// NM_175711	2.48773	2.48773	2.48773	1	1	1
209	11715301_s_at	51491	NOP16	NOP16 nucleolar protein homolog (yeast)	NM_016391	8.79818	8.79818	8.79818	1	1	1
210	11715302_s_at	84618	NT5C1A	5'-nucleotidase, cytosolic IA	NM_032526	4.73466	4.81568	4.73466	1.05776	1	0.945391
211	11715303_s_at	752014	CEMP1	cementum protein 1	NM_001048212	6.46205	6.63985	6.42335	1.13115	0.973533	0.860654
212	11715304_s_at	5331	PLCB3	phospholipase C, beta 3 (phosphatidylinositol-specific)	NM_000932 /// NM_001184883	6.5651	5.9967	6.26978	0.674365	0.814891	1.20838
213	11715305_s_at	3206	HOXA10	homeobox A10	NM_018951 /// NM_153715	4.32953	4.22217	3.5277	0.928284	0.573622	0.617938
214	11715306_s_at	374	AREG	amphiregulin	NM_001657	2.54572	2.64832	2.54572	1.07371	1	0.931353
215	11715307_s_at	51085	MLXIPL	MLX interacting protein-like	NM_032951 /// NM_032952 /// NM_032953 /// NM_032954	6.85582	7.13777	6.72138	1.21584	0.911022	0.749294
216	11715308_s_at	51085	MLXIPL	MLX interacting protein-like	NM_032951 /// NM_032952 /// NM_032953 /// NM_032954	6.53646	7.08313	6.59636	1.46071	1.04239	0.713621
217	11715309_s_at	51085	MLXIPL	MLX interacting protein-like	NM_032951 /// NM_032952 /// NM_032953 /// NM_032954	6.98444	7.23427	6.93263	1.18907	0.964726	0.81133
218	11715310_s_at	51085	MLXIPL	MLX interacting protein-like	NM_032951 /// NM_032952 /// NM_032953 /// NM_032954	6.84182	7.03151	6.84182	1.14052	1	0.876795
219	11715311_s_at	414325 /// 55894	DEFB103A /// DEFB103B	defensin, beta 103A /// defensin, beta 103B	NM_001081551 /// NM_018661	3.19468	3.79856	3.33377	1.51979	1.10121	0.724576
220	11715312_at	2303	FOXC2	forkhead box C2 (MFH-1, mesenchyme forkhead 1)	NM_005251	6.36036	6.51022	6.36036	1.10946	1	0.901339
221	11715313_s_at	3972	LHB	luteinizing hormone beta polypeptide	NM_000894	8.77844	8.82494	8.78982	1.03275	1.00792	0.97595
222	11715314_at	100508928	LOC100508928	hypothetical protein LOC100508928	XM_003120041 /// XM_003120568	5.52961	5.6905	5.54926	1.11798	1.01371	0.906736
223	11715315_s_at	100508928	LOC100508928	hypothetical protein LOC100508928	XM_003120041 /// XM_003120568	6.94439	7.87557	7.17326	1.90683	1.17192	0.61459
224	11715316_x_at	3107	HLA-C	major histocompatibility complex, class I, C	NM_002117 /// XM_003119244 /// XM_003119245 /// XM_003119246 /// XM_003119247 /// XM_00	5.26987	5.54926	5.31574	1.21368	1.0323	0.850559
225	11715317_s_at	1082 /// 114335 /// 114336 /// 93659 /// 94027 /// 94115	CGB /// CGB1 /// CGB2 /// CGB5 /// CGB7 /// CGB8	chorionic gonadotropin, beta polypeptide /// chorionic gonadotropin, beta polypeptide 1	NM_000737 /// NM_033043 /// NM_033142 /// NM_033183 /// NM_033377 /// NM_033378	8.84298	8.60303	8.57046	0.846776	0.827872	0.977675
226	11715318_s_at	1557	CYP2C19	cytochrome P450, family 2, subfamily C, polypeptide 19	NM_000769	3.10013	3.10013	3.10013	1	1	1
227	11715319_s_at	4100	MAGEA1	melanoma antigen family A, 1 (directs expression of antigen MZ2-E)	NM_004988	4.58945	4.68815	4.58945	1.0708	1	0.933877
228	11715320_s_at	7273	TTN	titin	NM_003319 /// NM_133378 /// NM_133379 /// NM_133432 /// NM_133437	3.57345	3.68752	3.2634	1.08227	0.806614	0.745296
229	11715321_x_at	386681	KRTAP10-8	keratin associated protein 10-8	NM_198695	9.00798	9.28825	9.07724	1.21442	1.04918	0.863936
230	11715322_s_at	646486	FABP12	fatty acid binding protein 12	NM_001105281	2.60537	2.60537	2.55788	1	0.967621	0.967621
231	11715323_s_at	390010	NKX1-2	NK1 homeobox 2	NM_001146340	6.31276	6.31276	6.31276	1	1	1
232	11715324_s_at	164022 /// 644591	PPIAL4A /// PPIAL4G	peptidylprolyl isomerase A (cyclophilin A)-like 4A /// peptidylprolyl isomerase A (cycl	NM_001123068 /// NM_178230	2.78478	2.72822	2.72822	0.961556	0.961556	1
233	11715325_at	387804	C11orf90	chromosome 11 open reading frame 90	NM_001144871	6.81369	6.81369	6.81369	1	1	1
234	11715326_s_at	387804	C11orf90	chromosome 11 open reading frame 90	NM_001144871	5.42961	5.48629	5.23385	1.04007	0.873113	0.839476
235	11715327_x_at	445571 /// 55871	CBWD1 /// CBWD3	COBW domain containing 1 /// COBW domain containing 3	NM_001145355 /// NM_001145356 /// NM_018491 /// NM_201453	7.17803	7.19797	7.24042	1.01392	1.04419	1.02986
236	11715328_at	389762	FAM75D3	family with sequence similarity 75, member D3	NM_207416	5.78889	5.99608	5.55039	1.15444	0.847627	0.73423
237	11715329_at	55117	SLC6A15	solute carrier family 6 (neutral amino acid transporter), member 15	NM_001146335 /// NM_018057 /// NM_182767	5.31968	7.37151	6.21904	4.14632	1.86524	0.449854
238	11715330_x_at	730291	ZNF735	zinc finger protein 735	NM_001159524	4.32953	4.38255	4.32953	1.03743	1	0.96392
239	11715331_x_at	79980	DSN1	DSN1, MIND kinetochore complex component, homolog (S. cerevisiae)	NM_001145315 /// NM_001145316 /// NM_001145317 /// NM_001145318 /// NM_024918	10.1031	9.45727	9.95564	0.639143	0.902865	1.41262
240	11715332_at	158046	NXNL2	nucleoredoxin-like 2	NM_001161625 /// NM_145283	5.44273	5.7153	5.20581	1.20796	0.848551	0.702469
241	11715333_s_at	158046	NXNL2	nucleoredoxin-like 2	NM_001161625 /// NM_145283	5.69562	5.69562	5.53913	1	0.897207	0.897207
242	11715334_s_at	158046	NXNL2	nucleoredoxin-like 2	NM_001161625 /// NM_145283	3.41508	3.47592	3.30166	1.04307	0.924394	0.886223
243	11715335_at	128366	OR6P1	olfactory receptor, family 6, subfamily P, member 1	NM_001160325	4.39358	4.55615	4.43329	1.11927	1.02791	0.91837
244	11715336_x_at	100131390	SP9	Sp9 transcription factor homolog (mouse)	NM_001145250	5.90564	6.01851	6.01851	1.08138	1.08138	1
245	11715337_s_at	2688 /// 2689	GH1 /// GH2	growth hormone 1 /// growth hormone 2	NM_000515 /// NM_002059 /// NM_022556 /// NM_022557 /// NM_022558 /// NM_022559 /// NM_	6.59783	6.7481	6.59783	1.10978	1	0.901081
246	11715338_s_at	340578	DCAF12L2	DDB1 and CUL4 associated factor 12-like 2	NM_001013628	5.9187	5.9187	5.9187	1	1	1
247	11715339_at	7273	TTN	titin	NM_003319 /// NM_133378 /// NM_133379 /// NM_133432 /// NM_133437	3.01113	3.01113	3.01113	1	1	1
248	11715340_s_at	255313 /// 643311 /// 653282 /// 728036 /// 728042 /// 728049 /// 728062 /// 728072 ///	CT47A1 /// CT47A10 /// CT47A11 /// CT47A2 /// CT47A3 /// CT47A4 /// CT47A5 /// CT47A6 /// CT47A7 /// CT47A8 /// CT47A9 /// CT47B1	cancer/testis antigen family 47, member A1 /// cancer/testis antigen family 47, member	NM_001080137 /// NM_001080138 /// NM_001080139 /// NM_001080140 /// NM_001080141 /// NM	3.47592	3.66674	3.47592	1.14142	1	0.876105
249	11715341_at	80133	C1orf129	chromosome 1 open reading frame 129	NM_001163629 /// NM_025063	3.12467	3.12467	3.12467	1	1	1
250	11715342_at	25798	BRI3	brain protein I3	NM_001159491 /// NM_015379	5.69562	5.93372	4.75193	1.17944	0.519901	0.440804
251	11715343_at	94025	MUC16	mucin 16, cell surface associated	NM_024690	4.45928	4.64513	4.45928	1.13748	1	0.879134
252	11715344_at	2950	GSTP1	glutathione S-transferase pi 1	NM_000852	11.2595	10.6194	11.0514	0.641695	0.865674	1.34904
253	11715345_s_at	170689	ADAMTS15	ADAM metallopeptidase with thrombospondin type 1 motif, 15	NM_139055	5.36535	5.44273	5.36535	1.0551	1	0.947775
254	11715346_at	10148	EBI3	Epstein-Barr virus induced 3	NM_005755	6.06647	6.44556	6.15973	1.30052	1.06678	0.820272
255	11715347_s_at	3043	HBB	hemoglobin, beta	NM_000518	2.83934	3.1689	3.1689	1.25663	1.25663	1
256	11715348_x_at	3043	HBB	hemoglobin, beta	NM_000518	6.42335	6.66491	6.42335	1.18227	1	0.845829
257	11715349_a_at	1350	COX7C	cytochrome c oxidase subunit VIIc	NM_001867	13.2186	13.255	13.1724	1.02553	0.968433	0.944328
258	11715350_a_at	1277	COL1A1	collagen, type I, alpha 1	NM_000088	8.99679	6.60217	7.81481	0.190172	0.440746	2.31761
259	11715351_at	1277	COL1A1	collagen, type I, alpha 1	NM_000088	9.43263	7.11136	8.74201	0.200091	0.619585	3.09652
260	11715352_x_at	1277	COL1A1	collagen, type I, alpha 1	NM_000088	8.92427	6.05073	8.08477	0.136452	0.558839	4.09549
261	11715353_s_at	1278	COL1A2	collagen, type I, alpha 2	NM_000089	12.0946	7.87246	11.6488	0.053582	0.734178	13.7019
262	11715354_a_at	1278	COL1A2	collagen, type I, alpha 2	NM_000089	11.1265	7.617	10.9482	0.0878061	0.883748	10.0648
263	11715355_at	1278	COL1A2	collagen, type I, alpha 2	NM_000089	11.5966	8.19672	11.3184	0.0947417	0.824633	8.70401
264	11715356_x_at	1278	COL1A2	collagen, type I, alpha 2	NM_000089	11.5966	8.21899	11.3535	0.0962155	0.844914	8.78148
265	11715357_s_at	6227	RPS21	ribosomal protein S21	NM_001024	13.7106	13.8218	13.609	1.08012	0.931977	0.862847
266	11715358_x_at	1471	CST3	cystatin C	NM_000099	8.3641	8.42501	8.393	1.04312	1.02023	0.978062
267	11715359_a_at	7076	TIMP1	TIMP metallopeptidase inhibitor 1	NM_003254	12.7755	13.9291	14.3974	2.22479	3.07774	1.38338
268	11715360_x_at	7076	TIMP1	TIMP metallopeptidase inhibitor 1	NM_003254	12.925	14.0354	14.4181	2.15896	2.81499	1.30386
269	11715361_a_at	8992	ATP6V0E1	ATPase, H+ transporting, lysosomal 9kDa, V0 subunit e1	NM_003945	11.2433	11.0424	11.1765	0.869989	0.954749	1.09743
270	11715362_at	8992	ATP6V0E1	ATPase, H+ transporting, lysosomal 9kDa, V0 subunit e1	NM_003945	11.2508	10.9823	11.0532	0.830203	0.871992	1.05034
271	11715363_a_at	2	A2M	alpha-2-macroglobulin	NM_000014	4.56959	5.38249	4.69928	1.75675	1.09406	0.622778
272	11715364_a_at	25803	SPDEF	SAM pointed domain containing ets transcription factor	NM_012391	7.11019	7.11019	6.79504	1	0.803764	0.803764
273	11715365_x_at	25803	SPDEF	SAM pointed domain containing ets transcription factor	NM_012391	6.82646	6.82646	6.82646	1	1	1
274	11715366_a_at	4735	2013-09-02	septin 2	NM_001008491 /// NM_001008492 /// NM_004404 /// NM_006155	8.16582	7.40677	8.30755	0.590883	1.10322	1.86707
275	11715367_s_at	4735	2013-09-02	septin 2	NM_001008491 /// NM_001008492 /// NM_004404 /// NM_006155	12.2279	11.3616	12.1522	0.548543	0.948883	1.72982
276	11715368_a_at	710	SERPING1	serpin peptidase inhibitor, clade G (C1 inhibitor), member 1	NM_000062 /// NM_001032295	3.48751	3.66691	3.48751	1.13241	1	0.883073
277	11715369_s_at	4697	NDUFA4	NADH dehydrogenase (ubiquinone) 1 alpha subcomplex, 4, 9kDa	NM_002489	12.3272	12.023	12.3079	0.809858	0.986727	1.21839
278	11715370_s_at	3959	LGALS3BP	lectin, galactoside-binding, soluble, 3 binding protein	NM_005567	9.17449	9.17449	9.17449	1	1	1
279	11715371_a_at	7317	UBA1	ubiquitin-like modifier activating enzyme 1	NM_003334 /// NM_153280	8.47658	8.07053	8.4292	0.754689	0.967694	1.28224
280	11715372_a_at	4190	MDH1	malate dehydrogenase 1, NAD (soluble)	NM_005917	11.5852	10.816	11.4971	0.586771	0.940762	1.60329
281	11715373_a_at	10155	TRIM28	tripartite motif-containing 28	NM_005762	8.532	8.59665	8.2656	1.04583	0.831389	0.794958
282	11715374_a_at	811	CALR	calreticulin	NM_004343	7.64352	6.68147	6.96763	0.513326	0.625946	1.21939
283	11715375_x_at	811	CALR	calreticulin	NM_004343	7.31391	6.66749	6.88866	0.638862	0.744708	1.16568
284	11715376_a_at	6205	RPS11	ribosomal protein S11	NM_001015	11.4517	12.3262	11.6682	1.83332	1.16189	0.633766
285	11715377_x_at	1327	COX4I1	cytochrome c oxidase subunit IV isoform 1	NM_001861	11.8324	11.7386	11.8631	0.937013	1.02147	1.09014
286	11715378_x_at	7038	TG	thyroglobulin	NM_003235	5.06138	5.09493	5.09493	1.02353	1.02353	1
287	11715379_a_at	55353	LAPTM4B	lysosomal protein transmembrane 4 beta	NM_018407	9.79576	9.17358	9.76017	0.649689	0.975633	1.50169
288	11715380_s_at	55353	LAPTM4B	lysosomal protein transmembrane 4 beta	NM_018407	10.6096	9.82888	10.8208	0.582061	1.15759	1.98877
289	11715381_a_at	55353	LAPTM4B	lysosomal protein transmembrane 4 beta	NM_018407	8.7624	7.88626	8.63599	0.544824	0.916111	1.68148
290	11715382_x_at	23646	PLD3	phospholipase D family, member 3	NM_001031696 /// NM_012268	7.76766	8.10238	8.1947	1.26113	1.34448	1.06609
291	11715383_a_at	11331	PHB2	prohibitin 2	NM_001144831 /// NM_007273	10.82	9.84103	10.114	0.507331	0.613016	1.20831
292	11715384_x_at	11331	PHB2	prohibitin 2	NM_001144831 /// NM_007273	10.9172	10.0556	10.3197	0.550337	0.660869	1.20084
293	11715385_s_at	201725 /// 54543	C4orf46 /// TOMM7	chromosome 4 open reading frame 46 /// translocase of outer mitochondrial membrane 7 ho	NM_001008393 /// NM_019059	12.6048	13.3317	12.9513	1.65506	1.27147	0.768228
294	11715386_at	5967	REG1A	regenerating islet-derived 1 alpha	NM_002909	4.82522	4.94807	4.94807	1.08889	1.08889	1
295	11715387_at	1026	CDKN1A	cyclin-dependent kinase inhibitor 1A (p21, Cip1)	NM_000389 /// NM_078467 /// NR_037150 /// NR_037151 /// NR_037152	8.11631	9.01463	9.0977	1.8639	1.97437	1.05927
296	11715388_s_at	1026	CDKN1A	cyclin-dependent kinase inhibitor 1A (p21, Cip1)	NM_000389 /// NM_078467 /// NR_037150 /// NR_037151 /// NR_037152	10.1265	11.182	11.208	2.07842	2.11625	1.0182
297	11715389_x_at	2280	FKBP1A	FK506 binding protein 1A, 12kDa	NM_000801 /// NM_054014	9.65508	7.93029	8.86262	0.302544	0.577359	1.90835
298	11715390_s_at	2280	FKBP1A	FK506 binding protein 1A, 12kDa	NM_000801 /// NM_054014	8.65589	7.56092	8.24579	0.468147	0.752572	1.60756
299	11715391_s_at	23787	MTCH1	mitochondrial carrier homolog 1 (C. elegans)	NM_014341	10.3062	10.7545	10.6068	1.36439	1.23161	0.902687
300	11715392_x_at	23787	MTCH1	mitochondrial carrier homolog 1 (C. elegans)	NM_014341	10.0941	10.4897	10.328	1.31547	1.17605	0.894018
301	11715393_a_at	718	C3	complement component 3	NM_000064	10.0403	12.0916	12.0171	4.1448	3.93619	0.94967
302	11715394_s_at	975	CD81	CD81 molecule	NM_004356	9.14935	10.0212	9.54194	1.83001	1.31275	0.717344
303	11715395_a_at	63915 /// 81567	MUTED /// TXNDC5	muted homolog (mouse) /// thioredoxin domain containing 5 (endoplasmic reticulum)	NM_001145549 /// NM_030810 /// NM_201280	11.3686	11.4216	11.4345	1.03744	1.04677	1.00899
304	11715396_s_at	63915 /// 81567	MUTED /// TXNDC5	muted homolog (mouse) /// thioredoxin domain containing 5 (endoplasmic reticulum)	NM_001145549 /// NM_030810 /// NM_201280	10.4957	10.5694	10.4957	1.05242	1	0.950192
305	11715397_x_at	10916	MAGED2	melanoma antigen family D, 2	NM_014599 /// NM_177433 /// NM_201222	9.55713	9.594	9.88713	1.02589	1.25702	1.22529
306	11715398_a_at	328	APEX1	APEX nuclease (multifunctional DNA repair enzyme) 1	NM_001641 /// NM_080648 /// NM_080649	9.3557	8.84131	9.02199	0.700087	0.793494	1.13342
307	11715399_at	292	SLC25A5	solute carrier family 25 (mitochondrial carrier; adenine nucleotide translocator), memb	NM_001152	12.2458	11.5903	11.5966	0.634856	0.637607	1.00433
308	11715400_x_at	292	SLC25A5	solute carrier family 25 (mitochondrial carrier; adenine nucleotide translocator), memb	NM_001152	12.0552	11.3183	11.3646	0.600012	0.619603	1.03265
309	11715401_s_at	3608	ILF2	interleukin enhancer binding factor 2, 45kDa	NM_004515	11.3631	10.8963	11.287	0.723578	0.948624	1.31102
310	11715402_x_at	3608	ILF2	interleukin enhancer binding factor 2, 45kDa	NM_004515	10.6533	10.1383	10.4907	0.69982	0.893449	1.27668
311	11715403_a_at	1291	COL6A1	collagen, type VI, alpha 1	NM_001848	7.35017	8.70676	9.23024	2.5608	3.68093	1.43741
312	11715404_a_at	1291	COL6A1	collagen, type VI, alpha 1	NM_001848	9.99457	11.1262	12.0154	2.191	4.05821	1.85222
313	11715405_x_at	1291	COL6A1	collagen, type VI, alpha 1	NM_001848	10.3327	11.4058	12.295	2.10385	3.89679	1.85222
314	11715406_a_at	1291	COL6A1	collagen, type VI, alpha 1	NM_001848	7.95453	8.79513	9.83314	1.79079	3.67721	2.05341
315	11715407_s_at	5692	PSMB4	proteasome (prosome, macropain) subunit, beta type, 4	NM_002796	11.5907	11.2214	11.5176	0.774178	0.950591	1.22787
316	11715408_x_at	5692	PSMB4	proteasome (prosome, macropain) subunit, beta type, 4	NM_002796	11.7169	11.2964	11.6067	0.747186	0.926442	1.23991
317	11715409_a_at	7001	PRDX2	peroxiredoxin 2	NM_005809 /// NM_181738	9.40902	9.118	9.50935	0.817323	1.07201	1.31162
318	11715410_x_at	7001	PRDX2	peroxiredoxin 2	NM_005809 /// NM_181738	9.3557	9.04928	9.39977	0.808646	1.03102	1.27499
319	11715411_a_at	2034	EPAS1	endothelial PAS domain protein 1	NM_001430	11.2899	11.2383	10.887	0.964845	0.756339	0.783897
320	11715412_a_at	2034	EPAS1	endothelial PAS domain protein 1	NM_001430	5.768	5.62926	5.33369	0.908308	0.740044	0.81475
321	11715413_s_at	8848	TSC22D1	TSC22 domain family, member 1	NM_006022 /// NM_183422	10.4424	12.1399	12.4658	3.24354	4.06547	1.2534
322	11715414_x_at	1281	COL3A1	collagen, type III, alpha 1	NM_000090	2.60537	2.60537	2.60537	1	1	1
323	11715415_a_at	1281	COL3A1	collagen, type III, alpha 1	NM_000090	3.14742	3.5092	3.36358	1.28501	1.16163	0.903989
324	11715416_s_at	1642	DDB1	damage-specific DNA binding protein 1, 127kDa	NM_001923	9.85869	9.77592	10.073	0.944245	1.16016	1.22867
325	11715417_s_at	6500 /// 728622	LOC728622 /// SKP1	S-phase kinase-associated protein 1 pseudogene /// S-phase kinase-associated protein 1	NM_006930 /// NM_170679 /// NR_036619 /// XM_001130365 /// XM_001133025 /// XM_00172394	10.9762	10.6378	11.0911	0.790939	1.0829	1.36913
326	11715418_x_at	6500	SKP1	S-phase kinase-associated protein 1	NM_006930 /// NM_170679	10.2963	10.0036	10.4025	0.816404	1.07638	1.31844
327	11715419_at	4061	LY6E	lymphocyte antigen 6 complex, locus E	NM_001127213 /// NM_002346	6.57431	6.83912	6.83912	1.20147	1.20147	1
328	11715420_a_at	10576	CCT2	chaperonin containing TCP1, subunit 2 (beta)	NM_001198842 /// NM_006431	9.67886	8.61775	8.81216	0.479264	0.548399	1.14425
329	11715421_a_at	10576	CCT2	chaperonin containing TCP1, subunit 2 (beta)	NM_001198842 /// NM_006431	10.5019	10.041	10.069	0.726502	0.740771	1.01964
330	11715422_a_at	10134	BCAP31	B-cell receptor-associated protein 31	NM_001139441 /// NM_001139457 /// NM_005745 /// NR_024450	11.4694	11.5037	11.3754	1.02408	0.936883	0.914858
331	11715423_s_at	10134	BCAP31	B-cell receptor-associated protein 31	NM_001139441 /// NM_001139457 /// NM_005745 /// NR_024450	11.3917	11.3995	11.3744	1.00541	0.988118	0.982798
332	11715424_x_at	10134	BCAP31	B-cell receptor-associated protein 31	NM_001139441 /// NM_001139457 /// NM_005745 /// NR_024450	11.5864	11.588	11.4705	1.00114	0.92284	0.921789
333	11715425_x_at	2316	FLNA	filamin A, alpha	NM_001110556 /// NM_001456	9.89859	9.55635	9.42455	0.788816	0.719945	0.912691
334	11715426_s_at	10280 /// 4809	NHP2L1 /// SIGMAR1	NHP2 non-histone chromosome protein 2-like 1 (S. cerevisiae) /// sigma non-opioid intra	NM_001003796 /// NM_005008 /// NM_005866 /// NM_147157	10.8517	11.1184	10.6952	1.20304	0.897205	0.74578
335	11715427_at	4809	NHP2L1	NHP2 non-histone chromosome protein 2-like 1 (S. cerevisiae)	NM_001003796 /// NM_005008	8.72978	8.9333	8.38583	1.1515	0.787884	0.684221
336	11715428_x_at	378	ARF4	ADP-ribosylation factor 4	NM_001660	11.3931	12.3029	11.782	1.87881	1.30941	0.696936
337	11715429_s_at	378	ARF4	ADP-ribosylation factor 4	NM_001660	11.8576	12.6816	12.151	1.77024	1.22547	0.692266
338	11715430_a_at	231	AKR1B1	aldo-keto reductase family 1, member B1 (aldose reductase)	NM_001628	13.6555	13.1839	13.7373	0.72117	1.05837	1.46757
339	11715431_a_at	64114	TMBIM1	transmembrane BAX inhibitor motif containing 1	NM_022152	6.4436	6.4436	6.4121	1	0.9784	0.9784
340	11715432_a_at	64114	TMBIM1	transmembrane BAX inhibitor motif containing 1	NM_022152	9.97177	9.97177	9.97177	1	1	1
341	11715433_a_at	5931	RBBP7	retinoblastoma binding protein 7	NM_001198719 /// NM_002893	9.41829	9.00543	9.24672	0.751129	0.887877	1.18206
342	11715434_a_at	10130	PDIA6	protein disulfide isomerase family A, member 6	NM_005742	10.0332	9.52395	9.81457	0.702595	0.859391	1.22317
343	11715435_s_at	7078	TIMP3	TIMP metallopeptidase inhibitor 3	NM_000362	10.1332	8.17239	9.89051	0.256876	0.845138	3.29006
344	11715436_at	7078	TIMP3	TIMP metallopeptidase inhibitor 3	NM_000362	8.40489	8.69404	8.05582	1.22193	0.785091	0.642504
345	11715437_at	7078	TIMP3	TIMP metallopeptidase inhibitor 3	NM_000362	8.68191	8.27376	7.97246	0.753589	0.611553	0.81152
346	11715438_at	1611	DAP	death-associated protein	NM_004394	7.76178	7.92517	8.07589	1.11991	1.24325	1.11013
347	11715439_at	1611	DAP	death-associated protein	NM_004394	9.32524	9.89203	9.9394	1.48122	1.53067	1.03338
348	11715440_a_at	1490	CTGF	connective tissue growth factor	NM_001901	6.17977	5.98666	5.82869	0.874719	0.783998	0.896286
349	11715441_a_at	1490	CTGF	connective tissue growth factor	NM_001901	7.1206	7.1206	7.1206	1	1	1
350	11715442_s_at	1490	CTGF	connective tissue growth factor	NM_001901	8.75319	8.56666	8.41382	0.878715	0.790386	0.899479
351	11715443_a_at	1360	CPB1	carboxypeptidase B1 (tissue)	NM_001871	4.32953	4.32953	4.32953	1	1	1
352	11715444_at	1360	CPB1	carboxypeptidase B1 (tissue)	NM_001871	2.66621	2.66621	2.66621	1	1	1
353	11715445_a_at	3337	DNAJB1	DnaJ (Hsp40) homolog, subfamily B, member 1	NM_006145	8.70446	11.599	8.84789	7.43589	1.10453	0.14854
354	11715446_a_at	3337	DNAJB1	DnaJ (Hsp40) homolog, subfamily B, member 1	NM_006145	9.55004	10.7475	9.70463	2.29333	1.1131	0.485365
355	11715447_at	6888	TALDO1	transaldolase 1	NM_006755	11.6805	10.2358	11.16	0.36736	0.697093	1.89758
356	11715448_at	51614	ERGIC3	ERGIC and golgi 3	NM_015966 /// NM_198398	10.9242	10.7908	11.0221	0.911626	1.07018	1.17393
357	11715449_x_at	51614	ERGIC3	ERGIC and golgi 3	NM_015966 /// NM_198398	10.8838	10.7386	11.0501	0.904251	1.12222	1.24105
358	11715450_at	6134	RPL10	ribosomal protein L10	NM_006013 /// NR_026898	4.27753	4.27753	4.22217	1	0.962352	0.962352
359	11715451_a_at	1284	COL4A2	collagen, type IV, alpha 2	NM_001846	6.47832	6.47832	6.59733	1	1.08599	1.08599
360	11715452_s_at	1284	COL4A2	collagen, type IV, alpha 2	NM_001846	7.05701	6.95992	7.49479	0.934915	1.35451	1.44881
361	11715453_a_at	1284	COL4A2	collagen, type IV, alpha 2	NM_001846	5.82	5.82	5.82	1	1	1
362	11715454_at	3814	KISS1	KiSS-1 metastasis-suppressor	NM_002256	5.59971	5.83302	5.68978	1.17553	1.06442	0.905482
363	11715455_x_at	3814	KISS1	KiSS-1 metastasis-suppressor	NM_002256	5.17666	5.24151	5.17666	1.04598	1	0.956043
364	11715456_a_at	6746	SSR2	signal sequence receptor, beta (translocon-associated protein beta)	NM_003145	10.8817	10.721	10.5792	0.894582	0.810889	0.906445
365	11715457_x_at	6746	SSR2	signal sequence receptor, beta (translocon-associated protein beta)	NM_003145	10.6398	10.4833	10.4579	0.897214	0.881559	0.982552
366	11715458_a_at	1351	COX8A	cytochrome c oxidase subunit VIIIA (ubiquitous)	NM_004074	12.5346	12.0004	12.3307	0.690555	0.86819	1.25723
367	11715459_x_at	1351	COX8A	cytochrome c oxidase subunit VIIIA (ubiquitous)	NM_004074	12.3435	11.8027	12.1407	0.687413	0.868899	1.26401
368	11715460_a_at	1718	DHCR24	24-dehydrocholesterol reductase	NM_014762	8.46407	8.94103	9.37041	1.3918	1.87427	1.34665
369	11715461_at	4069	LYZ	lysozyme	NM_000239	3.01113	3.01113	3.01113	1	1	1
370	11715462_x_at	4069	LYZ	lysozyme	NM_000239	3.19367	3.19367	3.19367	1	1	1
371	11715463_s_at	3487	IGFBP4	insulin-like growth factor binding protein 4	NM_001552	5.01745	5.27909	5.35374	1.19885	1.26251	1.0531
372	11715464_x_at	3487	IGFBP4	insulin-like growth factor binding protein 4	NM_001552	5.94235	5.94235	5.94235	1	1	1
373	11715465_at	3487	IGFBP4	insulin-like growth factor binding protein 4	NM_001552	5.17198	6.90078	8.12569	3.31453	7.74736	2.3374
374	11715466_at	397	ARHGDIB	Rho GDP dissociation inhibitor (GDI) beta	NM_001175	6.07155	5.87145	6.19954	0.870491	1.09277	1.25535
375	11715467_s_at	397	ARHGDIB	Rho GDP dissociation inhibitor (GDI) beta	NM_001175	7.13777	6.69042	7.13777	0.733387	1	1.36354
376	11715468_at	7284	TUFM	Tu translation elongation factor, mitochondrial	NM_003321	10.2481	9.87001	9.94421	0.769448	0.810058	1.05278
377	11715469_s_at	7295	TXN	thioredoxin	NM_003329	13.4634	12.9975	13.2664	0.724035	0.872404	1.20492
378	11715470_x_at	7295	TXN	thioredoxin	NM_003329	12.3302	11.5811	12.0749	0.594969	0.837778	1.4081
379	11715471_a_at	6734	SRPR	signal recognition particle receptor (docking protein)	NM_001177842 /// NM_003139	5.90679	6.28491	5.87839	1.29965	0.98051	0.754442
380	11715472_a_at	6734	SRPR	signal recognition particle receptor (docking protein)	NM_001177842 /// NM_003139	9.18836	9.66754	9.15184	1.39395	0.975004	0.699455
381	11715473_at	6734	SRPR	signal recognition particle receptor (docking protein)	NM_001177842 /// NM_003139	8.01519	9.11849	8.27997	2.14846	1.20145	0.559215
382	11715474_at	10521	DDX17	DEAD (Asp-Glu-Ala-Asp) box polypeptide 17	NM_001098504 /// NM_001098505 /// NM_006386 /// NM_030881	6.21729	6.4158	5.94235	1.14751	0.826486	0.720242
383	11715475_a_at	10521	DDX17	DEAD (Asp-Glu-Ala-Asp) box polypeptide 17	NM_001098504 /// NM_001098505 /// NM_006386 /// NM_030881	4.32953	4.32953	4.32953	1	1	1
384	11715476_s_at	10521	DDX17	DEAD (Asp-Glu-Ala-Asp) box polypeptide 17	NM_001098504 /// NM_001098505 /// NM_006386 /// NM_030881	11.6789	11.7515	11.8636	1.05158	1.13656	1.08082
385	11715477_at	7037	TFRC	transferrin receptor (p90, CD71)	NM_001128148 /// NM_003234	11.5991	10.5033	10.9898	0.46787	0.6555	1.40103
386	11715478_a_at	7037	TFRC	transferrin receptor (p90, CD71)	NM_001128148 /// NM_003234	5.17666	4.66153	4.73178	0.699732	0.734649	1.0499
387	11715479_a_at	11337	GABARAP	GABA(A) receptor-associated protein	NM_007278	11.531	11.6373	11.5292	1.07649	0.998761	0.927795
388	11715480_x_at	11337	GABARAP	GABA(A) receptor-associated protein	NM_007278	10.9966	11.1272	10.9272	1.09473	0.952985	0.870522
389	11715481_a_at	6750	SST	somatostatin	NM_001048	2.66621	2.66621	2.66621	1	1	1
390	11715482_a_at	4170	MCL1	myeloid cell leukemia sequence 1 (BCL2-related)	NM_001197320 /// NM_021960 /// NM_182763	9.88078	9.85356	10.3052	0.981308	1.34199	1.36755
391	11715483_s_at	4170	MCL1	myeloid cell leukemia sequence 1 (BCL2-related)	NM_001197320 /// NM_021960 /// NM_182763	11.1551	11.2216	11.764	1.04717	1.52505	1.45636
392	11715484_a_at	4170	MCL1	myeloid cell leukemia sequence 1 (BCL2-related)	NM_001197320 /// NM_021960 /// NM_182763	6.06667	4.64513	5.87839	0.373314	0.877656	2.35098
393	11715485_a_at	4170	MCL1	myeloid cell leukemia sequence 1 (BCL2-related)	NM_001197320 /// NM_021960 /// NM_182763	8.88618	9.17521	8.88618	1.22181	1	0.818455
394	11715486_x_at	4170	MCL1	myeloid cell leukemia sequence 1 (BCL2-related)	NM_001197320 /// NM_021960 /// NM_182763	6.15973	6.34124	6.15973	1.13406	1	0.881784
395	11715487_a_at	4170	MCL1	myeloid cell leukemia sequence 1 (BCL2-related)	NM_001197320 /// NM_021960 /// NM_182763	7.38883	5.73226	7.35691	0.317192	0.978116	3.08367
396	11715488_s_at	10857	PGRMC1	progesterone receptor membrane component 1	NM_006667	12.7472	12.2675	12.2433	0.71713	0.705229	0.983404
397	11715489_a_at	10857	PGRMC1	progesterone receptor membrane component 1	NM_006667	9.92583	9.44265	9.39123	0.715395	0.690348	0.964988
398	11715490_s_at	276 /// 277 /// 278 /// 279 /// 280	AMY1A /// AMY1B /// AMY1C /// AMY2A /// AMY2B	amylase, alpha 1A (salivary) /// amylase, alpha 1B (salivary) /// amylase, alpha 1C (sa	NM_000699 /// NM_001008218 /// NM_001008219 /// NM_001008221 /// NM_004038 /// NM_02097	5.79424	6.73139	6.83656	1.91474	2.05954	1.07562
399	11715491_s_at	6624	FSCN1	fascin homolog 1, actin-bundling protein (Strongylocentrotus purpuratus)	NM_003088	9.41678	10.139	9.45551	1.64975	1.02721	0.622645
400	11715492_s_at	10933	MORF4L1	mortality factor 4 like 1	NM_006791 /// NM_206839	12.3939	12.4573	12.555	1.04488	1.11808	1.07006
401	11715493_a_at	3491	CYR61	cysteine-rich, angiogenic inducer, 61	NM_001554	7.46074	8.68959	7.08824	2.34379	0.772444	0.32957
402	11715494_s_at	3047 /// 3048	HBG1 /// HBG2	hemoglobin, gamma A /// hemoglobin, gamma G	NM_000184 /// NM_000559	3.90519	3.90519	3.77771	1	0.915432	0.915432
403	11715495_a_at	6230	RPS25	ribosomal protein S25	NM_001028	12.6828	13.1559	12.6854	1.3881	1.00185	0.721741
404	11715496_a_at	1513	CTSK	cathepsin K	NM_000396	10.2085	10.2688	10.6365	1.04268	1.3453	1.29023
405	11715497_a_at	5018	OXA1L	oxidase (cytochrome c) assembly 1-like	NM_005015	8.81749	9.05662	8.69868	1.18028	0.920945	0.780279
406	11715498_a_at	5018	OXA1L	oxidase (cytochrome c) assembly 1-like	NM_005015	8.14814	8.49916	8.03017	1.27546	0.921482	0.722471
407	11715499_x_at	11335	CBX3	chromobox homolog 3	NM_007276 /// NM_016587	10.7499	10.6161	10.4783	0.911386	0.828374	0.908916
408	11715500_s_at	23435	TARDBP	TAR DNA binding protein	NM_007375	10.1153	9.1917	9.53886	0.527209	0.670641	1.27206
409	11715501_s_at	3490	IGFBP7	insulin-like growth factor binding protein 7	NM_001553	11.1266	10.7563	11.213	0.773645	1.06172	1.37237
410	11715502_x_at	6142	RPL18A	ribosomal protein L18a	NM_000980	13.3388	13.7328	13.2758	1.31409	0.957282	0.728477
411	11715503_a_at	3927	LASP1	LIM and SH3 protein 1	NM_006148	10.1752	9.7319	10.0332	0.735472	0.90628	1.23224
412	11715504_a_at	3927	LASP1	LIM and SH3 protein 1	NM_006148	5.9187	5.9187	5.9187	1	1	1
413	11715505_a_at	3376	IARS	isoleucyl-tRNA synthetase	NM_002161 /// NM_013417	11.378	10.5127	11.1407	0.548925	0.84833	1.54544
414	11715506_a_at	9500	MAGED1	melanoma antigen family D, 1	NM_001005332 /// NM_001005333 /// NM_006986	12.0837	11.5822	12.3662	0.706363	1.21631	1.72193
415	11715507_s_at	9500	MAGED1	melanoma antigen family D, 1	NM_001005332 /// NM_001005333 /// NM_006986	12.3551	11.7833	12.5839	0.672791	1.17188	1.74181
416	11715508_x_at	4240	MFGE8	milk fat globule-EGF factor 8 protein	NM_001114614 /// NM_005928	8.03697	8.80726	8.65521	1.70562	1.535	0.899967
417	11715509_a_at	80762	NDFIP1	Nedd4 family interacting protein 1	NM_030571	7.98479	8.62179	7.84231	1.55509	0.905958	0.582575
418	11715510_s_at	80762	NDFIP1	Nedd4 family interacting protein 1	NM_030571	6.89434	7.56092	6.92077	1.5873	1.01849	0.641646
419	11715511_x_at	80762	NDFIP1	Nedd4 family interacting protein 1	NM_030571	7.23391	7.88902	7.06781	1.57474	0.891247	0.565965
420	11715512_s_at	80762	NDFIP1	Nedd4 family interacting protein 1	NM_030571	7.99902	8.05615	8.25674	1.04039	1.19559	1.14917
421	11715513_s_at	80762	NDFIP1	Nedd4 family interacting protein 1	NM_030571	10.3208	10.1048	10.4328	0.860946	1.08072	1.25527
422	11715514_a_at	9709	HERPUD1	homocysteine-inducible, endoplasmic reticulum stress-inducible, ubiquitin-like domain m	NM_001010989 /// NM_001010990 /// NM_014685	9.20268	11.0127	10.4001	3.50656	2.29336	0.654019
423	11715515_a_at	5709	PSMD3	proteasome (prosome, macropain) 26S subunit, non-ATPase, 3	NM_002809	9.35111	9.30119	9.04847	0.96599	0.810768	0.839313
424	11715516_x_at	5709	PSMD3	proteasome (prosome, macropain) 26S subunit, non-ATPase, 3	NM_002809	9.19693	9.19373	9.00794	0.997785	0.877219	0.879166
425	11715517_s_at	51629	SLC25A39	solute carrier family 25, member 39	NM_001143780 /// NM_016016	9.5325	9.01354	9.37828	0.697872	0.898617	1.28765
426	11715518_a_at	9761	MLEC	malectin	NM_014730	9.55617	9.34552	9.46892	0.864144	0.941313	1.0893
427	11715519_a_at	9761	MLEC	malectin	NM_014730	9.59649	9.5068	9.68911	0.939726	1.06631	1.1347
428	11715520_at	9761	MLEC	malectin	NM_014730	10.785	10.785	10.8322	1	1.0333	1.0333
429	11715521_a_at	9761	MLEC	malectin	NM_014730	9.41608	9.41608	9.31651	1	0.933313	0.933313
430	11715522_a_at	3030	HADHA	hydroxyacyl-CoA dehydrogenase/3-ketoacyl-CoA thiolase/enoyl-CoA hydratase (trifunctiona	NM_000182	9.01632	8.33374	8.53681	0.623046	0.717218	1.15115
431	11715523_a_at	3030	HADHA	hydroxyacyl-CoA dehydrogenase/3-ketoacyl-CoA thiolase/enoyl-CoA hydratase (trifunctiona	NM_000182	10.5598	10.0534	10.4292	0.703997	0.913497	1.29759
432	11715524_a_at	23406	COTL1	coactosin-like 1 (Dictyostelium)	NM_021149	10.1474	9.71934	9.67791	0.743255	0.722214	0.97169
433	11715525_a_at	534 /// 7919	ATP6V1G2 /// BAT1	ATPase, H+ transporting, lysosomal 13kDa, V1 subunit G2 /// HLA-B associated transcript	NM_004640 /// NM_080598 /// NM_130463 /// NM_138282	7.8221	6.55046	6.95992	0.414191	0.550123	1.32819
434	11715526_s_at	534 /// 7919	ATP6V1G2 /// BAT1	ATPase, H+ transporting, lysosomal 13kDa, V1 subunit G2 /// HLA-B associated transcript	NM_004640 /// NM_080598 /// NM_130463 /// NM_138282	8.85052	7.6426	8.15025	0.432893	0.615457	1.42173
435	11715527_x_at	534 /// 7919	ATP6V1G2 /// BAT1	ATPase, H+ transporting, lysosomal 13kDa, V1 subunit G2 /// HLA-B associated transcript	NM_004640 /// NM_080598 /// NM_130463 /// NM_138282	8.36499	7.06801	7.56092	0.406978	0.572731	1.40728
436	11715528_a_at	534 /// 7919	ATP6V1G2 /// BAT1	ATPase, H+ transporting, lysosomal 13kDa, V1 subunit G2 /// HLA-B associated transcript	NM_004640 /// NM_080598 /// NM_130463 /// NM_138282	6.09789	6.09789	6.04373	1	0.963158	0.963158
437	11715529_x_at	534 /// 7919	ATP6V1G2 /// BAT1	ATPase, H+ transporting, lysosomal 13kDa, V1 subunit G2 /// HLA-B associated transcript	NM_004640 /// NM_080598 /// NM_130463 /// NM_138282	5.9177	5.77858	5.82	0.908077	0.934526	1.02913
438	11715530_a_at	908	CCT6A	chaperonin containing TCP1, subunit 6A (zeta 1)	NM_001009186 /// NM_001762	9.58541	9.20903	9.28839	0.770366	0.813928	1.05655
439	11715531_at	10594	PRPF8	PRP8 pre-mRNA processing factor 8 homolog (S. cerevisiae)	NM_006445	9.83148	9.67153	9.75167	0.895054	0.946183	1.05712
440	11715532_a_at	3460	IFNGR2	interferon gamma receptor 2 (interferon gamma transducer 1)	NM_005534	8.5281	8.84027	9.40675	1.24157	1.83865	1.4809
441	11715533_a_at	4035	LRP1	low density lipoprotein receptor-related protein 1	NM_002332	8.31512	8.5001	8.12839	1.1368	0.878595	0.772868
442	11715534_a_at	4035	LRP1	low density lipoprotein receptor-related protein 1	NM_002332	8.11312	9.00555	8.26754	1.8563	1.11297	0.599564
443	11715535_a_at	2873	GPS1	G protein pathway suppressor 1	NM_004127 /// NM_212492	7.78552	7.20776	7.63984	0.670004	0.903956	1.34918
444	11715536_a_at	3418	IDH2	isocitrate dehydrogenase 2 (NADP+), mitochondrial	NM_002168	8.06512	7.25575	8.10708	0.570629	1.02951	1.80416
445	11715537_x_at	3418	IDH2	isocitrate dehydrogenase 2 (NADP+), mitochondrial	NM_002168	8.62142	7.53542	8.50035	0.471067	0.919507	1.95197
446	11715538_s_at	6176	RPLP1	ribosomal protein, large, P1	NM_001003 /// NM_213725	13.8834	13.9769	13.9344	1.06696	1.03599	0.97098
447	11715539_x_at	6176	RPLP1	ribosomal protein, large, P1	NM_001003 /// NM_213725	13.6065	13.7452	13.5705	1.10088	0.975333	0.885954
448	11715540_s_at	6208	RPS14	ribosomal protein S14	NM_001025070 /// NM_001025071 /// NM_005617	13.6816	13.7174	13.6228	1.02515	0.960037	0.936483
449	11715541_a_at	7070	THY1	Thy-1 cell surface antigen	NM_006288	4.51203	4.51203	4.29587	1	0.860859	0.860859
450	11715542_s_at	7070	THY1	Thy-1 cell surface antigen	NM_006288	5.13635	5.13635	4.93683	1	0.870846	0.870846
451	11715543_x_at	6202	RPS8	ribosomal protein S8	NM_001012	12.8732	13.1127	12.7634	1.18062	0.926763	0.784983
452	11715544_a_at	10972	TMED10	transmembrane emp24-like trafficking protein 10 (yeast)	NM_006827	10.519	10.1462	10.5839	0.772248	1.04595	1.35442
453	11715545_at	10972	TMED10	transmembrane emp24-like trafficking protein 10 (yeast)	NM_006827	9.79142	8.89569	9.88391	0.537474	1.0662	1.98373
454	11715546_s_at	10951	CBX1	chromobox homolog 1	NM_001127228 /// NM_006807	10.1057	9.799	10.025	0.808489	0.945601	1.16959
455	11715547_at	79073	TMEM109	transmembrane protein 109	NM_024092	9.92575	9.22452	9.64234	0.61505	0.821648	1.3359
456	11715548_a_at	1605	DAG1	dystroglycan 1 (dystrophin-associated glycoprotein 1)	NM_001165928 /// NM_001177634 /// NM_001177635 /// NM_001177636 /// NM_001177637 /// NM	4.18216	4.11445	4.04356	0.954153	0.908402	0.952051
457	11715549_at	1605	DAG1	dystroglycan 1 (dystrophin-associated glycoprotein 1)	NM_001165928 /// NM_001177634 /// NM_001177635 /// NM_001177636 /// NM_001177637 /// NM	6.55192	6.71454	6.43602	1.11931	0.922806	0.824439
458	11715550_at	1605	DAG1	dystroglycan 1 (dystrophin-associated glycoprotein 1)	NM_001165928 /// NM_001177634 /// NM_001177635 /// NM_001177636 /// NM_001177637 /// NM	9.10633	7.90539	8.95352	0.434991	0.899498	2.06785
459	11715551_s_at	2621	GAS6	growth arrest-specific 6	NM_000820 /// NM_001143945 /// NM_001143946	6.85524	6.96941	6.93263	1.08235	1.0551	0.974826
460	11715552_a_at	10989	IMMT	inner membrane protein, mitochondrial	NM_001100169 /// NM_001100170 /// NM_006839	9.83888	8.52927	9.19446	0.403428	0.639749	1.58578
461	11715553_s_at	10989	IMMT	inner membrane protein, mitochondrial	NM_001100169 /// NM_001100170 /// NM_006839	9.13966	7.96599	8.82494	0.443292	0.804005	1.81372
462	11715554_a_at	1727	CYB5R3	cytochrome b5 reductase 3	NM_000398 /// NM_001129819 /// NM_001171660 /// NM_001171661 /// NM_007326	6.02986	5.60228	5.96563	0.743508	0.956452	1.2864
463	11715555_a_at	1727	CYB5R3	cytochrome b5 reductase 3	NM_000398 /// NM_001129819 /// NM_001171660 /// NM_001171661 /// NM_007326	10.2064	9.4041	10.0489	0.573436	0.896597	1.56355
464	11715556_a_at	5768	QSOX1	quiescin Q6 sulfhydryl oxidase 1	NM_001004128 /// NM_002826	9.49348	10.2169	10.0063	1.65113	1.42685	0.864164
465	11715557_at	200058 /// 5768	FLJ23867 /// QSOX1	hypothetical protein FLJ23867 /// quiescin Q6 sulfhydryl oxidase 1	NM_001004128 /// NM_002826 /// NR_026900	6.97146	6.81964	6.97146	0.900109	1	1.11098
466	11715558_a_at	9528	TMEM59	transmembrane protein 59	NM_004872	10.316	10.4331	10.5205	1.08451	1.15224	1.06245
467	11715559_x_at	10971	YWHAQ	tyrosine 3-monooxygenase/tryptophan 5-monooxygenase activation protein, theta polypepti	NM_006826	10.8743	10.0789	10.4681	0.576197	0.754631	1.30967
468	11715560_s_at	5222 /// 643834 /// 643847	PGA3 /// PGA4 /// PGA5	pepsinogen 3, group I (pepsinogen A) /// pepsinogen 4, group I (pepsinogen A) /// pepsi	NM_001079807 /// NM_001079808 /// NM_014224	4.43329	4.43329	4.43329	1	1	1
469	11715561_s_at	6319	SCD	stearoyl-CoA desaturase (delta-9-desaturase)	NM_005063	7.46619	8.42586	8.1843	1.94486	1.64503	0.845832
470	11715562_x_at	6319	SCD	stearoyl-CoA desaturase (delta-9-desaturase)	NM_005063	7.00929	8.15424	7.79314	2.2114	1.72173	0.77857
471	11715563_s_at	6319	SCD	stearoyl-CoA desaturase (delta-9-desaturase)	NM_005063	6.78697	8.09815	6.81369	2.48144	1.01869	0.410525
472	11715564_s_at	8971	H1FX	H1 histone family, member X	NM_006026	9.55617	11.443	10.4227	3.69822	1.82321	0.492997
473	11715565_at	5708	PSMD2	proteasome (prosome, macropain) 26S subunit, non-ATPase, 2	NM_002808	7.33936	5.87839	6.44837	0.363251	0.539247	1.4845
474	11715566_at	22818	COPZ1	coatomer protein complex, subunit zeta 1	NM_016057	9.29812	9.01405	9.18196	0.821274	0.922645	1.12343
475	11715567_at	22818	COPZ1	coatomer protein complex, subunit zeta 1	NM_016057	9.66147	9.66332	9.59866	1.00128	0.9574	0.956174
476	11715568_a_at	928	CD9	CD9 molecule	NM_001769	9.71285	10.3311	10.463	1.53501	1.682	1.09575
477	11715569_at	928	CD9	CD9 molecule	NM_001769	10.75	11.2731	11.1223	1.43703	1.2944	0.900748
478	11715570_x_at	928	CD9	CD9 molecule	NM_001769	10.1901	10.7244	10.6991	1.44823	1.42312	0.98266
479	11715571_a_at	22883	CLSTN1	calsyntenin 1	NM_001009566 /// NM_014944	6.81369	6.8451	6.81369	1.02201	1	0.978463
480	11715572_a_at	22883	CLSTN1	calsyntenin 1	NM_001009566 /// NM_014944	6.61382	6.42335	6.17524	0.876322	0.737862	0.841999
481	11715573_s_at	11014	KDELR2	KDEL (Lys-Asp-Glu-Leu) endoplasmic reticulum protein retention receptor 2	NM_001100603 /// NM_006854	10.5475	10.881	10.7181	1.26004	1.12552	0.893236
482	11715574_a_at	11014	KDELR2	KDEL (Lys-Asp-Glu-Leu) endoplasmic reticulum protein retention receptor 2	NM_001100603 /// NM_006854	9.91	10.6852	10.1121	1.71141	1.15035	0.672168
483	11715575_x_at	5496	PPM1G	protein phosphatase, Mg2+/Mn2+ dependent, 1G	NM_177983	9.42577	9.25777	9.21065	0.890078	0.861479	0.96787
484	11715576_at	5879	RAC1	ras-related C3 botulinum toxin substrate 1 (rho family, small GTP binding protein Rac1)	NM_006908 /// NM_018890	6.93263	4.95791	5.82	0.254419	0.462453	1.81768
485	11715577_x_at	5879	RAC1	ras-related C3 botulinum toxin substrate 1 (rho family, small GTP binding protein Rac1)	NM_006908 /// NM_018890	7.61766	5.92655	6.50504	0.309687	0.462453	1.49329
486	11715578_s_at	5879	RAC1	ras-related C3 botulinum toxin substrate 1 (rho family, small GTP binding protein Rac1)	NM_006908 /// NM_018890	12.1753	11.9198	11.9475	0.837705	0.853894	1.01933
487	11715579_a_at	79001	VKORC1	vitamin K epoxide reductase complex, subunit 1	NM_024006 /// NM_206824	11.7831	11.32	11.6776	0.725416	0.929518	1.28136
488	11715580_a_at	1155	TBCB	tubulin folding cofactor B	NM_001281	10.5464	8.9776	10.1368	0.337088	0.752813	2.23328
489	11715581_a_at	10992	SF3B2	splicing factor 3b, subunit 2, 145kDa	NM_006842	9.81831	10.4104	9.98891	1.50742	1.12553	0.746661
490	11715582_s_at	10992	SF3B2	splicing factor 3b, subunit 2, 145kDa	NM_006842	9.8199	10.3816	9.84902	1.47598	1.02039	0.691329
491	11715583_s_at	3113	HLA-DPA1	major histocompatibility complex, class II, DP alpha 1	NM_033554	9.89799	10.6507	10.2696	1.68492	1.29381	0.767875
492	11715584_a_at	857	CAV1	caveolin 1, caveolae protein, 22kDa	NM_001172895 /// NM_001172896 /// NM_001172897 /// NM_001753	13.7244	12.5009	12.8129	0.428265	0.531659	1.24143
493	11715585_a_at	5376	PMP22	peripheral myelin protein 22	NM_000304 /// NM_153321 /// NM_153322	10.5646	11.7054	11.045	2.205	1.39506	0.632681
494	11715586_at	22919	MAPRE1	microtubule-associated protein, RP/EB family, member 1	NM_012325	8.81962	7.90586	8.48689	0.530799	0.79403	1.49592
495	11715587_at	22919	MAPRE1	microtubule-associated protein, RP/EB family, member 1	NM_012325	10.9374	9.66503	10.4718	0.413966	0.724131	1.74925
496	11715588_x_at	10398	MYL9	myosin, light chain 9, regulatory	NM_006097 /// NM_181526	9.3222	8.86323	8.93515	0.727504	0.764688	1.05111
497	11715589_at	1778	DYNC1H1	dynein, cytoplasmic 1, heavy chain 1	NM_001376	7.92971	7.54761	6.99474	0.767321	0.523054	0.681662
498	11715590_at	1778	DYNC1H1	dynein, cytoplasmic 1, heavy chain 1	NM_001376	10.0501	9.8491	9.88907	0.869965	0.894408	1.0281
499	11715591_s_at	1778	DYNC1H1	dynein, cytoplasmic 1, heavy chain 1	NM_001376	9.57016	9.25772	9.41875	0.805279	0.900368	1.11808
500	11715592_x_at	1778	DYNC1H1	dynein, cytoplasmic 1, heavy chain 1	NM_001376	10.3662	10.1652	10.2052	0.869965	0.894408	1.0281
501	11715593_s_at	7533	YWHAH	tyrosine 3-monooxygenase/tryptophan 5-monooxygenase activation protein, eta polypeptide	NM_003405	10.7269	9.68194	9.85002	0.484651	0.544537	1.12357
502	11715594_a_at	55544	RBM38	RNA binding motif protein 38	NM_017495 /// NM_183425	5.9187	6.1925	5.9187	1.20899	1	0.827139
503	11715595_a_at	5695	PSMB7	proteasome (prosome, macropain) subunit, beta type, 7	NM_002799	11.3017	10.2836	11.0756	0.493767	0.854939	1.73146
504	11715596_at	5695	PSMB7	proteasome (prosome, macropain) subunit, beta type, 7	NM_002799	12.2632	11.1689	11.9858	0.468372	0.825077	1.76158
505	11715597_x_at	5695	PSMB7	proteasome (prosome, macropain) subunit, beta type, 7	NM_002799	11.8625	10.9215	11.6419	0.520858	0.858211	1.64769
506	11715598_at	10342	TFG	TRK-fused gene	NM_001007565 /// NM_001195478 /// NM_001195479 /// NM_006070	10.2336	10.1333	10.2264	0.932871	0.995031	1.06663
507	11715599_a_at	51433	ANAPC5	anaphase promoting complex subunit 5	NM_001137559 /// NM_016237	10.5354	9.5643	10.373	0.510106	0.893543	1.75168
508	11715600_a_at	6992	PPP1R11	protein phosphatase 1, regulatory (inhibitor) subunit 11	NM_021959	8.44829	8.37718	8.36589	0.951903	0.944481	0.992203
509	11715601_a_at	6992	PPP1R11	protein phosphatase 1, regulatory (inhibitor) subunit 11	NM_021959	5.48629	5.48629	5.48629	1	1	1
510	11715602_s_at	6678	SPARC	secreted protein, acidic, cysteine-rich (osteonectin)	NM_003118	11.7693	12.1999	12.3799	1.34784	1.52689	1.13284
511	11715603_s_at	6678	SPARC	secreted protein, acidic, cysteine-rich (osteonectin)	NM_003118	11.6366	11.2267	11.7379	0.752686	1.07271	1.42517
512	11715604_x_at	6678	SPARC	secreted protein, acidic, cysteine-rich (osteonectin)	NM_003118	12.3114	11.7705	12.3434	0.687318	1.02241	1.48754
513	11715605_s_at	83443	SF3B5	splicing factor 3b, subunit 5, 10kDa	NM_031287	11.1209	11.1242	11.1242	1.00232	1.00232	1
514	11715606_a_at	8848	TSC22D1	TSC22 domain family, member 1	NM_006022 /// NM_183422	5.37484	5.37484	5.37484	1	1	1
515	11715607_at	5479	PPIB	peptidylprolyl isomerase B (cyclophilin B)	NM_000942	12.0205	11.6475	11.8744	0.772171	0.903668	1.17029
516	11715608_x_at	5479	PPIB	peptidylprolyl isomerase B (cyclophilin B)	NM_000942	12.3128	11.9759	12.1324	0.791747	0.882489	1.11461
517	11715609_a_at	51606	ATP6V1H	ATPase, H+ transporting, lysosomal 50/57kDa, V1 subunit H	NM_015941 /// NM_213619 /// NM_213620	8.66174	8.30935	8.75876	0.783288	1.06956	1.36547
518	11715610_a_at	10552	ARPC1A	actin related protein 2/3 complex, subunit 1A, 41kDa	NM_001190996 /// NM_006409	10.8091	9.71151	10.502	0.467298	0.808293	1.72971
519	11715611_a_at	5351	PLOD1	procollagen-lysine 1, 2-oxoglutarate 5-dioxygenase 1	NM_000302	9.35816	9.26012	9.57586	0.934304	1.16288	1.24465
520	11715612_s_at	51075	TMX2	thioredoxin-related transmembrane protein 2	NM_001144012 /// NM_015959 /// NR_026593	10.3119	9.18351	9.99033	0.45743	0.800206	1.74935
521	11715613_a_at	7832	BTG2	BTG family, member 2	NM_006763	4.25017	4.28681	4.28681	1.02573	1.02573	1
522	11715614_at	7832	BTG2	BTG family, member 2	NM_006763	4.28681	4.22217	4.22217	0.95618	0.95618	1
523	11715615_at	7832	BTG2	BTG family, member 2	NM_006763	3.2634	3.41638	3.15661	1.11186	0.928648	0.835218
524	11715616_a_at	4706	NDUFAB1	NADH dehydrogenase (ubiquinone) 1, alpha/beta subcomplex, 1, 8kDa	NM_005003	11.4464	10.7935	11.2363	0.635969	0.864483	1.35932
525	11715617_a_at	55819	RNF130	ring finger protein 130	NM_018434	7.16622	7.53642	7.25575	1.29254	1.06402	0.823206
526	11715618_a_at	51150	SDF4	stromal cell derived factor 4	NM_016176 /// NM_016547	9.31282	9.56064	9.81478	1.18741	1.41614	1.19263
527	11715619_x_at	51150	SDF4	stromal cell derived factor 4	NM_016176 /// NM_016547	9.22741	9.24197	9.49611	1.01014	1.20472	1.19263
528	11715620_a_at	1410	CRYAB	crystallin, alpha B	NM_001885	6.259	8.55776	6.74222	4.92032	1.39786	0.284099
529	11715621_at	51506	UFC1	ubiquitin-fold modifier conjugating enzyme 1	NM_016406	9.99215	9.39766	9.76908	0.662279	0.85674	1.29362
530	11715622_a_at	55905	RNF114	ring finger protein 114	NM_018683	7.48466	9.10894	8.27041	3.08288	1.72398	0.559211
531	11715623_s_at	55905	RNF114	ring finger protein 114	NM_018683	9.97136	10.9404	10.1478	1.95759	1.1301	0.577294
532	11715624_at	6451	SH3BGRL	SH3 domain binding glutamic acid-rich protein like	NM_003022	10.1602	9.47064	10.3869	0.620041	1.17018	1.88726
533	11715625_a_at	6451	SH3BGRL	SH3 domain binding glutamic acid-rich protein like	NM_003022	8.99723	8.27419	9.06742	0.60582	1.04985	1.73294
534	11715626_a_at	6135	RPL11	ribosomal protein L11	NM_000975	13.5823	13.8302	13.484	1.1875	0.934178	0.786678
535	11715627_x_at	217	ALDH2	aldehyde dehydrogenase 2 family (mitochondrial)	NM_000690	8.03527	8.25027	8.49158	1.1607	1.37203	1.18207
536	11715628_a_at	2244	FGB	fibrinogen beta chain	NM_001184741 /// NM_005141	3.59542	3.45912	3.59542	0.909851	1	1.09908
537	11715629_a_at	9741	LAPTM4A	lysosomal protein transmembrane 4 alpha	NM_014713	11.9051	12.566	11.787	1.58113	0.921418	0.582759
538	11715630_s_at	9741	LAPTM4A	lysosomal protein transmembrane 4 alpha	NM_014713	11.3507	11.8524	11.4425	1.41594	1.06572	0.752658
539	11715631_x_at	9741	LAPTM4A	lysosomal protein transmembrane 4 alpha	NM_014713	11.8682	12.3606	11.8709	1.40679	1.00187	0.71217
540	11715632_at	84232	MAF1	MAF1 homolog (S. cerevisiae)	NM_032272	8.08058	8.05615	8.05615	0.983207	0.983207	1
541	11715633_x_at	84232	MAF1	MAF1 homolog (S. cerevisiae)	NM_032272	7.47927	7.5222	7.5222	1.03021	1.03021	1
542	11715634_s_at	51522	TMEM14C	transmembrane protein 14C	NM_001165258 /// NM_016462	10.9424	10.1888	10.6101	0.593131	0.794268	1.33911
543	11715635_x_at	51522	TMEM14C	transmembrane protein 14C	NM_001165258 /// NM_016462	10.5214	9.77834	10.2445	0.597488	0.825404	1.38146
544	11715636_a_at	5054	SERPINE1	serpin peptidase inhibitor, clade E (nexin, plasminogen activator inhibitor type 1), me	NM_000602 /// NM_001165413	11.526	12.7204	12.6327	2.28854	2.1536	0.941037
545	11715637_a_at	7360	UGP2	UDP-glucose pyrophosphorylase 2	NM_001001521 /// NM_006759	11.4646	10.4963	11.0157	0.511107	0.732587	1.43333
546	11715638_s_at	79888	LPCAT1	lysophosphatidylcholine acyltransferase 1	NM_024830	8.44774	9.17879	8.68004	1.65985	1.17471	0.707719
547	11715639_a_at	7267	TTC3	tetratricopeptide repeat domain 3	NM_001001894 /// NM_003316	9.40197	10.3547	10.0632	1.9355	1.58138	0.81704
548	11715640_a_at	7267	TTC3	tetratricopeptide repeat domain 3	NM_001001894 /// NM_003316	6.94439	7.59862	7.7057	1.57378	1.69503	1.07704
549	11715641_a_at	7267	TTC3	tetratricopeptide repeat domain 3	NM_001001894 /// NM_003316	7.03282	7.5222	7.28308	1.40384	1.18942	0.847259
550	11715642_s_at	7267	TTC3	tetratricopeptide repeat domain 3	NM_001001894 /// NM_003316	10.5506	11.4655	11.5163	1.88545	1.95304	1.03585
551	11715643_a_at	10159	ATP6AP2	ATPase, H+ transporting, lysosomal accessory protein 2	NM_005765	9.71967	9.84522	10.0815	1.09092	1.28504	1.17794
552	11715644_s_at	10159	ATP6AP2	ATPase, H+ transporting, lysosomal accessory protein 2	NM_005765	11.3757	11.5604	11.8723	1.13659	1.41093	1.24137
553	11715645_s_at	51493	C22orf28	chromosome 22 open reading frame 28	NM_014306	8.9825	8.92677	8.9825	0.962107	1	1.03939
554	11715646_a_at	51094	ADIPOR1	adiponectin receptor 1	NM_001127687 /// NM_015999	9.1686	10.0432	9.60516	1.83353	1.35337	0.738126
555	11715647_a_at	51094	ADIPOR1	adiponectin receptor 1	NM_001127687 /// NM_015999	8.43308	9.1894	8.7485	1.68917	1.24438	0.736679
556	11715648_x_at	51094	ADIPOR1	adiponectin receptor 1	NM_001127687 /// NM_015999	8.3859	9.22025	8.68004	1.78305	1.22615	0.687671
557	11715649_s_at	7296	TXNRD1	thioredoxin reductase 1	NM_001093771 /// NM_003330 /// NM_182729 /// NM_182742 /// NM_182743	10.8817	11.0854	11.2608	1.15158	1.3005	1.12932
558	11715650_a_at	7296	TXNRD1	thioredoxin reductase 1	NM_001093771 /// NM_003330 /// NM_182729 /// NM_182742 /// NM_182743	6.15299	6.17977	6.267	1.01874	1.08224	1.06233
559	11715651_s_at	11167	FSTL1	follistatin-like 1	NM_007085	11.9574	12.0554	12.4648	1.07034	1.42149	1.32808
560	11715652_a_at	5118	PCOLCE	procollagen C-endopeptidase enhancer	NM_002593	8.75319	9.1435	9.57483	1.31067	1.76741	1.34848
561	11715653_a_at	51507	C20orf43	chromosome 20 open reading frame 43	NM_016407	8.85682	8.34014	8.71937	0.698977	0.90912	1.30064
562	11715654_x_at	51507	C20orf43	chromosome 20 open reading frame 43	NM_016407	10.6242	10.2334	10.4517	0.762689	0.887251	1.16332
563	11715655_s_at	7416	VDAC1	voltage-dependent anion channel 1	NM_003374 /// NR_036624 /// NR_036625	11.8507	11.4549	11.4653	0.760071	0.765549	1.00721
564	11715656_at	9377	COX5A	cytochrome c oxidase subunit Va	NM_004255	11.2627	11.0029	10.9833	0.835199	0.823909	0.986483
565	11715657_a_at	2720	GLB1	galactosidase, beta 1	NM_000404 /// NM_001079811 /// NM_001135602	10.1045	9.78271	10.1984	0.800087	1.06726	1.33393
566	11715658_a_at	27173	SLC39A1	solute carrier family 39 (zinc transporter), member 1	NM_014437	7.78676	7.77803	7.69093	0.99397	0.935737	0.941414
567	11715659_s_at	54206	ERRFI1	ERBB receptor feedback inhibitor 1	NM_018948	12.7025	12.3049	12.4663	0.759096	0.848956	1.11838
568	11715660_a_at	6185	RPN2	ribophorin II	NM_001135771 /// NM_002951	12.119	11.241	11.97	0.544114	0.901912	1.65758
569	11715661_a_at	387522 /// 7335	TMEM189-UBE2V1 /// UBE2V1	TMEM189-UBE2V1 readthrough /// ubiquitin-conjugating enzyme E2 variant 1	NM_001032288 /// NM_021988 /// NM_022442 /// NM_199144 /// NM_199203	9.79522	9.18782	9.46215	0.656381	0.79385	1.20944
570	11715662_x_at	387522 /// 7335	TMEM189-UBE2V1 /// UBE2V1	TMEM189-UBE2V1 readthrough /// ubiquitin-conjugating enzyme E2 variant 1	NM_001032288 /// NM_021988 /// NM_022442 /// NM_199144 /// NM_199203	8.08123	7.97359	7.97359	0.928105	0.928105	1
571	11715663_a_at	56910	STARD7	StAR-related lipid transfer (START) domain containing 7	NM_020151	6.79709	6.07868	6.44559	0.607769	0.78377	1.28959
572	11715664_a_at	56910	STARD7	StAR-related lipid transfer (START) domain containing 7	NM_020151	10.2271	9.41889	10.0378	0.571081	0.877	1.53568
573	11715665_a_at	5696	PSMB8	proteasome (prosome, macropain) subunit, beta type, 8 (large multifunctional peptidase	NM_004159 /// NM_148919	9.36716	8.89429	9.35031	0.720533	0.988393	1.37175
574	11715666_a_at	7170	TPM3	tropomyosin 3	NM_001043351 /// NM_001043352 /// NM_001043353 /// NM_152263 /// NM_153649	6.78887	5.90696	6.1188	0.542652	0.628478	1.15816
575	11715667_s_at	7170	TPM3	tropomyosin 3	NM_001043351 /// NM_001043352 /// NM_001043353 /// NM_152263 /// NM_153649	11.9239	10.827	11.3501	0.467515	0.671843	1.43705
576	11715668_a_at	5686	PSMA5	proteasome (prosome, macropain) subunit, alpha type, 5	NM_002790	11.5599	11.5569	11.3865	0.997942	0.886753	0.888582
577	11715669_s_at	1639	DCTN1	dynactin 1	NM_001135040 /// NM_001135041 /// NM_001190836 /// NM_001190837 /// NM_004082 /// NM_02	7.62744	6.92077	7.46074	0.612732	0.89088	1.45395
578	11715670_a_at	8519	IFITM1	interferon induced transmembrane protein 1 (9-27)	NM_003641	6.92077	8.47359	6.88965	2.93391	0.978661	0.333569
579	11715671_x_at	8519	IFITM1	interferon induced transmembrane protein 1 (9-27)	NM_003641	6.61215	7.87047	6.6513	2.39217	1.02751	0.429529
580	11715672_a_at	51398	C19orf56	chromosome 19 open reading frame 56	NM_016145	11.16	10.977	11.1764	0.880895	1.01143	1.14818
581	11715673_x_at	3726	JUNB	jun B proto-oncogene	NM_002229	7.72267	9.00563	7.78895	2.43338	1.04701	0.43027
582	11715674_s_at	900	CCNG1	cyclin G1	NM_004060 /// NM_199246	9.37828	10.1629	9.53765	1.72267	1.1168	0.648296
583	11715675_a_at	900	CCNG1	cyclin G1	NM_004060 /// NM_199246	7.76626	8.40865	7.80405	1.56091	1.02654	0.657653
584	11715676_s_at	23385	NCSTN	nicastrin	NM_015331	8.62678	8.09008	8.52377	0.689345	0.931088	1.35068
585	11715677_x_at	23385	NCSTN	nicastrin	NM_015331	6.73462	6.54268	6.60543	0.875432	0.914344	1.04445
586	11715678_s_at	4676	NAP1L4	nucleosome assembly protein 1-like 4	NM_005969	10.011	9.29987	9.72809	0.610848	0.82194	1.34557
587	11715679_s_at	5621	PRNP	prion protein	NM_000311 /// NM_001080121 /// NM_001080122 /// NM_001080123 /// NM_183079	10.9714	10.6161	11.1503	0.781699	1.13202	1.44815
588	11715680_s_at	113246	C12orf57	chromosome 12 open reading frame 57	NM_138425	10.9214	11.6169	11.1752	1.6195	1.19235	0.736245
589	11715681_s_at	8804	CREG1	cellular repressor of E1A-stimulated genes 1	NM_003851	10.2111	10.4693	9.92604	1.19602	0.820706	0.686196
590	11715682_a_at	8804	CREG1	cellular repressor of E1A-stimulated genes 1	NM_003851	9.0183	9.16277	8.65043	1.10532	0.774924	0.701086
591	11715683_a_at	3855	KRT7	keratin 7	NM_005556	5.93674	5.87839	5.87839	0.960368	0.960368	1
592	11715684_a_at	5464	PPA1	pyrophosphatase (inorganic) 1	NM_021129	10.5432	10.6675	10.1999	1.08998	0.788234	0.723163
593	11715685_s_at	10092	ARPC5	actin related protein 2/3 complex, subunit 5, 16kDa	NM_005717	12.1108	11.0825	11.741	0.490282	0.773903	1.57849
594	11715686_s_at	10092	ARPC5	actin related protein 2/3 complex, subunit 5, 16kDa	NM_005717	10.0412	9.67688	10.0012	0.776832	0.972629	1.25205
595	11715687_x_at	10092	ARPC5	actin related protein 2/3 complex, subunit 5, 16kDa	NM_005717	9.88902	8.80681	9.55169	0.472306	0.791509	1.67584
596	11715688_x_at	440387	CTRB2	chymotrypsinogen B2	NM_001025200	3.97478	3.97478	3.97478	1	1	1
597	11715689_a_at	8763	CD164	CD164 molecule, sialomucin	NM_001142401 /// NM_001142402 /// NM_001142403 /// NM_001142404 /// NM_006016	8.10361	8.78887	8.27221	1.60799	1.12397	0.698989
598	11715690_x_at	8763	CD164	CD164 molecule, sialomucin	NM_001142401 /// NM_001142402 /// NM_001142403 /// NM_001142404 /// NM_006016	7.77738	8.47232	7.9493	1.61882	1.12656	0.695912
599	11715691_s_at	7538	ZFP36	zinc finger protein 36, C3H type, homolog (mouse)	NM_003407	9.29643	11.0671	9.97444	3.41212	1.59993	0.468897
600	11715692_a_at	1153	CIRBP	cold inducible RNA binding protein	NM_001280 /// NR_023312 /// NR_023313	9.76624	8.34888	9.12195	0.374397	0.639806	1.7089
601	11715693_s_at	1153	CIRBP	cold inducible RNA binding protein	NM_001280 /// NR_023312 /// NR_023313	9.18362	7.6313	8.5346	0.340963	0.637714	1.87033
602	11715694_at	1349	COX7B	cytochrome c oxidase subunit VIIb	NM_001866	11.9704	11.3604	11.5352	0.655175	0.739566	1.12881
603	11715695_x_at	1349	COX7B	cytochrome c oxidase subunit VIIb	NM_001866	12.1349	11.5623	11.8076	0.672415	0.797014	1.1853
604	11715696_a_at	9221	NOLC1	nucleolar and coiled-body phosphoprotein 1	NM_004741	5.67694	6.03469	5.18203	1.28143	0.709605	0.553762
605	11715697_a_at	9221	NOLC1	nucleolar and coiled-body phosphoprotein 1	NM_004741	10.257	10.6589	10.1262	1.32129	0.913327	0.691241
606	11715698_a_at	9221	NOLC1	nucleolar and coiled-body phosphoprotein 1	NM_004741	7.72457	8.13498	7.54556	1.32907	0.883308	0.664606
607	11715699_s_at	9919	SEC16A	SEC16 homolog A (S. cerevisiae)	NM_014866	8.81629	9.46112	9.24747	1.56356	1.34833	0.862351
608	11715700_s_at	11180	WDR6	WD repeat domain 6	NM_018031	8.7687	8.7687	8.94883	1	1.13299	1.13299
609	11715701_s_at	5217	PFN2	profilin 2	NM_002628 /// NM_053024	11.8058	11.2866	11.7705	0.69775	0.975793	1.39849
610	11715702_at	3678	ITGA5	integrin, alpha 5 (fibronectin receptor, alpha polypeptide)	NM_002205	6.59733	6.51309	6.76146	0.943285	1.12049	1.18786
611	11715703_s_at	3678	ITGA5	integrin, alpha 5 (fibronectin receptor, alpha polypeptide)	NM_002205	9.60824	9.51665	9.96697	0.938487	1.2823	1.36634
612	11715704_x_at	3678	ITGA5	integrin, alpha 5 (fibronectin receptor, alpha polypeptide)	NM_002205	8.72704	8.64449	8.97104	0.944386	1.18427	1.25401
613	11715705_a_at	10724	MGEA5	meningioma expressed antigen 5 (hyaluronidase)	NM_001142434 /// NM_012215	7.99137	9.347	8.31058	2.55908	1.24765	0.487537
614	11715706_x_at	10724	MGEA5	meningioma expressed antigen 5 (hyaluronidase)	NM_001142434 /// NM_012215	7.61834	8.8967	7.93754	2.42564	1.24765	0.514358
615	11715707_a_at	10724	MGEA5	meningioma expressed antigen 5 (hyaluronidase)	NM_001142434 /// NM_012215	8.83642	9.09758	9.09758	1.19843	1.19843	1
616	11715708_s_at	4151	MB	myoglobin	NM_005368 /// NM_203377 /// NM_203378	5.21591	5.21591	5.10993	1	0.929176	0.929176
617	11715709_x_at	4151	MB	myoglobin	NM_005368 /// NM_203377 /// NM_203378	5.20294	5.20294	5.20294	1	1	1
618	11715710_s_at	1075	CTSC	cathepsin C	NM_001114173 /// NM_001814 /// NM_148170	8.66827	8.56197	8.85687	0.928966	1.13966	1.2268
619	11715711_a_at	8644	AKR1C3	aldo-keto reductase family 1, member C3 (3-alpha hydroxysteroid dehydrogenase, type II)	NM_003739	10.4212	9.98311	10.6753	0.73812	1.1926	1.61572
620	11715712_a_at	4898	NRD1	nardilysin (N-arginine dibasic convertase)	NM_001101662 /// NM_002525	9.62417	9.4995	9.94909	0.917214	1.25259	1.36565
621	11715713_a_at	81552	VOPP1	vesicular, overexpressed in cancer, prosurvival protein 1	NM_030796	6.52084	6.92945	6.37279	1.32741	0.902471	0.679873
622	11715714_s_at	81552	VOPP1	vesicular, overexpressed in cancer, prosurvival protein 1	NM_030796	6.39409	6.44006	6.53792	1.03238	1.10483	1.07018
623	11715715_x_at	81552	VOPP1	vesicular, overexpressed in cancer, prosurvival protein 1	NM_030796	6.44006	6.44006	6.44006	1	1	1
624	11715716_at	4478	MSN	moesin	NM_002444	10.4455	9.57206	10.5588	0.545833	1.0817	1.98174
625	11715717_s_at	4478	MSN	moesin	NM_002444	10.8257	10.1834	10.9117	0.640696	1.06143	1.65668
626	11715718_a_at	10467	ZNHIT1	zinc finger, HIT-type containing 1	NM_006349	10.3028	10.3818	10.6827	1.05627	1.30121	1.23189
627	11715719_x_at	11140	CDC37	cell division cycle 37 homolog (S. cerevisiae)	NM_007065	9.54334	9.10758	9.29115	0.739302	0.839623	1.1357
628	11715720_s_at	25912	C1orf43	chromosome 1 open reading frame 43	NM_001098616 /// NM_015449 /// NM_138740	11.2873	11.9261	11.6782	1.55706	1.31122	0.842115
629	11715721_a_at	51280	GOLM1	golgi membrane protein 1	NM_016548 /// NM_177937	6.34742	5.44273	6.02484	0.53415	0.799641	1.49703
630	11715722_a_at	51280	GOLM1	golgi membrane protein 1	NM_016548 /// NM_177937	9.62904	8.37871	9.18196	0.420351	0.733527	1.74504
631	11715723_s_at	9445	ITM2B	integral membrane protein 2B	NM_021999	9.97939	9.83683	10.3146	0.905911	1.26156	1.39259
632	11715724_s_at	9445	ITM2B	integral membrane protein 2B	NM_021999	11.0375	11.269	11.3467	1.17404	1.23902	1.05534
633	11715725_x_at	9445	ITM2B	integral membrane protein 2B	NM_021999	10.8891	11.1332	11.3577	1.18439	1.38372	1.1683
634	11715726_a_at	4947	OAZ2	ornithine decarboxylase antizyme 2	NM_002537	7.43093	6.07115	7.51433	0.389642	1.05952	2.7192
635	11715727_s_at	4947	OAZ2	ornithine decarboxylase antizyme 2	NM_002537	8.37122	7.73107	8.61775	0.641648	1.18635	1.84891
636	11715728_a_at	3688	ITGB1	integrin, beta 1 (fibronectin receptor, beta polypeptide, antigen CD29 includes MDF2, M	NM_002211 /// NM_033668 /// NM_133376	9.59075	9.30016	9.53947	0.817569	0.965077	1.18042
637	11715729_s_at	1588	CYP19A1	cytochrome P450, family 19, subfamily A, polypeptide 1	NM_000103 /// NM_031226	5.63863	6.65095	6.83409	2.01715	2.29018	1.13535
638	11715730_at	1588	CYP19A1	cytochrome P450, family 19, subfamily A, polypeptide 1	NM_000103 /// NM_031226	3.61871	3.03077	3.54744	0.665295	0.951801	1.43065
639	11715731_at	1588	CYP19A1	cytochrome P450, family 19, subfamily A, polypeptide 1	NM_000103 /// NM_031226	2.87468	3.01113	3.40465	1.0992	1.4439	1.3136
640	11715732_at	5691	PSMB3	proteasome (prosome, macropain) subunit, beta type, 3	NM_002795	11.5677	10.3707	11.073	0.436189	0.709714	1.62708
641	11715733_a_at	8508	NIPSNAP1	nipsnap homolog 1 (C. elegans)	NM_003634	7.10859	7.13777	7.47724	1.02044	1.29114	1.26529
642	11715734_a_at	8508	NIPSNAP1	nipsnap homolog 1 (C. elegans)	NM_003634	5.74128	5.74128	5.74128	1	1	1
643	11715735_a_at	114908	TMEM123	transmembrane protein 123	NM_052932	6.62425	6.92722	6.46205	1.23368	0.89366	0.724384
644	11715736_s_at	22794	CASC3	cancer susceptibility candidate 3	NM_007359	7.92576	8.38963	8.11181	1.37923	1.13764	0.824837
645	11715737_at	22794	CASC3	cancer susceptibility candidate 3	NM_007359	5.56965	5.89616	5.56965	1.25398	1	0.797461
646	11715738_s_at	8724	SNX3	sorting nexin 3	NM_003795 /// NM_152827	11.9909	11.867	11.6904	0.91765	0.811921	0.884782
647	11715739_s_at	8613	PPAP2B	phosphatidic acid phosphatase type 2B	NM_003713	8.46826	8.05302	9.20088	0.749895	1.66166	2.21586
648	11715740_a_at	55920	RCC2	regulator of chromosome condensation 2	NM_001136204 /// NM_018715	4.58945	4.58945	4.58945	1	1	1
649	11715741_at	55920	RCC2	regulator of chromosome condensation 2	NM_001136204 /// NM_018715	6.25096	6.25096	6.0456	1	0.867321	0.867321
650	11715742_s_at	55920	RCC2	regulator of chromosome condensation 2	NM_001136204 /// NM_018715	10.833	10.3785	10.5362	0.729777	0.814049	1.11548
651	11715743_x_at	55920	RCC2	regulator of chromosome condensation 2	NM_001136204 /// NM_018715	9.91126	9.48749	9.66174	0.745474	0.841177	1.12838
652	11715744_a_at	522	ATP5J	ATP synthase, H+ transporting, mitochondrial Fo complex, subunit F6	NM_001003696 /// NM_001003697 /// NM_001003701 /// NM_001003703 /// NM_001685	10.9589	10.2875	10.7774	0.627909	0.881795	1.40434
653	11715745_a_at	57179	KIAA1191	KIAA1191	NM_001079684 /// NM_001079685 /// NM_020444	10.2208	10.6658	10.5841	1.36125	1.28636	0.944988
654	11715746_a_at	4681	NBL1	neuroblastoma, suppression of tumorigenicity 1	NM_005380 /// NM_182744	8.03614	7.94433	8.7654	0.938351	1.6578	1.76671
655	11715747_a_at	4681	NBL1	neuroblastoma, suppression of tumorigenicity 1	NM_005380 /// NM_182744	6.46205	6.46205	6.46205	1	1	1
656	11715748_at	6749	SSRP1	structure specific recognition protein 1	NM_003146	9.75738	9.34081	9.14812	0.749205	0.655531	0.874969
657	11715749_s_at	6749	SSRP1	structure specific recognition protein 1	NM_003146	10.9161	10.5111	10.5643	0.755209	0.783591	1.03758
658	11715750_at	6749	SSRP1	structure specific recognition protein 1	NM_003146	8.56558	8.02695	7.96958	0.688423	0.661588	0.96102
659	11715751_a_at	1809	DPYSL3	dihydropyrimidinase-like 3	NM_001197294 /// NM_001387	8.49084	7.4511	7.87135	0.486416	0.650902	1.33816
660	11715752_at	7102	TSPAN7	tetraspanin 7	NM_004615	5.99593	8.33163	8.62487	5.04798	6.18573	1.22539
661	11715753_a_at	7102	TSPAN7	tetraspanin 7	NM_004615	4.92849	6.57733	6.91104	3.1358	3.9519	1.26025
662	11715754_at	5617	PRL	prolactin	NM_000948 /// NM_001163558	4.02361	4.37205	4.02361	1.27319	1	0.785431
663	11715755_a_at	471	ATIC	5-aminoimidazole-4-carboxamide ribonucleotide formyltransferase/IMP cyclohydrolase	NM_004044	9.15775	8.28871	8.92331	0.547512	0.850013	1.5525
664	11715756_x_at	59286	UBL5	ubiquitin-like 5	NM_001048241 /// NM_024292	11.5125	10.8865	11.3825	0.647941	0.913827	1.41036
665	11715757_a_at	5997	RGS2	regulator of G-protein signaling 2, 24kDa	NM_002923	8.80073	10.2202	10.8202	2.6748	4.05443	1.51578
666	11715758_at	7265	TTC1	tetratricopeptide repeat domain 1	NM_003314	9.39266	8.6745	8.85062	0.607872	0.6868	1.12984
667	11715759_at	6166	RPL36AL	ribosomal protein L36a-like	NM_001001	10.0101	10.3835	10.1495	1.29542	1.10149	0.850295
668	11715760_x_at	6166	RPL36AL	ribosomal protein L36a-like	NM_001001	10.487	10.8143	10.6155	1.25463	1.09316	0.871301
669	11715761_a_at	57533	TBC1D14	TBC1 domain family, member 14	NM_001113361 /// NM_001113363 /// NM_020773	8.62629	9.06441	8.94968	1.35483	1.25127	0.923558
670	11715762_s_at	8907	AP1M1	adaptor-related protein complex 1, mu 1 subunit	NM_001130524 /// NM_032493	9.27572	9.04101	9.09982	0.849857	0.885217	1.04161
671	11715763_a_at	5420	PODXL	podocalyxin-like	NM_001018111 /// NM_005397	6.81369	6.81369	5.60349	1	0.432207	0.432207
672	11715764_a_at	5420	PODXL	podocalyxin-like	NM_001018111 /// NM_005397	3.73826	4.01567	3.73826	1.21202	1	0.82507
673	11715765_a_at	1843	DUSP1	dual specificity phosphatase 1	NM_004417	6.40615	8.71136	7.89954	4.94238	2.8155	0.569665
674	11715766_a_at	1843	DUSP1	dual specificity phosphatase 1	NM_004417	10.8451	12.5069	11.9084	3.1642	2.08965	0.660405
675	11715767_s_at	10449	ACAA2	acetyl-CoA acyltransferase 2	NM_006111	8.00083	7.3009	7.99337	0.615601	0.994841	1.61605
676	11715768_x_at	22933	SIRT2	sirtuin 2	NM_001193286 /// NM_012237 /// NM_030593 /// NR_034146	7.02044	6.9037	7.02044	0.922267	1	1.08428
677	11715769_a_at	6418	SET	SET nuclear oncogene	NM_001122821 /// NM_003011	11.5383	11.2608	11.1336	0.82504	0.75542	0.915616
678	11715770_x_at	6418	SET	SET nuclear oncogene	NM_001122821 /// NM_003011	11.6737	11.6535	11.2835	0.986082	0.763006	0.773775
679	11715771_a_at	28998	MRPL13	mitochondrial ribosomal protein L13	NM_014078	9.15184	8.00204	8.84699	0.450687	0.809522	1.7962
680	11715772_x_at	28998	MRPL13	mitochondrial ribosomal protein L13	NM_014078	10.0982	9.04877	9.93917	0.483146	0.8956	1.85369
681	11715773_a_at	55272	IMP3	IMP3, U3 small nucleolar ribonucleoprotein, homolog (yeast)	NM_018285	9.50216	9.82415	9.14529	1.25006	0.780858	0.624657
682	11715774_s_at	55272	IMP3	IMP3, U3 small nucleolar ribonucleoprotein, homolog (yeast)	NM_018285	10.5445	10.9903	10.1917	1.36209	0.783059	0.574894
683	11715775_a_at	26353	HSPB8	heat shock 22kDa protein 8	NM_014365	7.12749	7.12749	7.07006	1	0.960969	0.960969
684	11715776_a_at	26353	HSPB8	heat shock 22kDa protein 8	NM_014365	9.09494	9.41034	9.05712	1.24436	0.974123	0.782834
685	11715777_s_at	136319 /// 767558	LUZP6 /// MTPN	leucine zipper protein 6 /// myotrophin	NM_001128619 /// NM_145808	11.8007	11.4696	12.0161	0.794965	1.16102	1.46046
686	11715778_a_at	136319 /// 767558	LUZP6 /// MTPN	leucine zipper protein 6 /// myotrophin	NM_001128619 /// NM_145808	8.86561	8.54653	8.44774	0.801581	0.748532	0.933819
687	11715779_a_at	3188	HNRNPH2	heterogeneous nuclear ribonucleoprotein H2 (H')	NM_001032393 /// NM_019597	8.96046	8.47908	9.12718	0.716289	1.1225	1.56711
688	11715780_x_at	3188	HNRNPH2	heterogeneous nuclear ribonucleoprotein H2 (H')	NM_001032393 /// NM_019597	9.61152	8.95272	9.56168	0.633407	0.966048	1.52516
689	11715781_a_at	1938	EEF2	eukaryotic translation elongation factor 2	NM_001961	9.90312	10.4436	9.77614	1.45446	0.915748	0.629615
690	11715782_a_at	1938	EEF2	eukaryotic translation elongation factor 2	NM_001961	12.7614	13.2172	12.7001	1.37161	0.958425	0.698759
691	11715783_x_at	1938	EEF2	eukaryotic translation elongation factor 2	NM_001961	12.6249	13.018	12.6124	1.31314	0.991384	0.754971
692	11715784_s_at	11272	PRR4	proline rich 4 (lacrimal)	NM_001098538 /// NM_007244	6.69803	6.66524	6.87862	0.977527	1.13335	1.1594
693	11715785_at	1415	CRYBB2	crystallin, beta B2	NM_000496	7.05701	7.05701	6.82883	1	0.853707	0.853707
694	11715786_at	8985	PLOD3	procollagen-lysine, 2-oxoglutarate 5-dioxygenase 3	NM_001084	7.97246	7.90318	7.97246	0.953116	1	1.04919
695	11715787_x_at	527	ATP6V0C	ATPase, H+ transporting, lysosomal 16kDa, V0 subunit c	NM_001198569 /// NM_001694	9.65029	9.43079	9.55809	0.85886	0.938089	1.09225
696	11715788_a_at	30061	SLC40A1	solute carrier family 40 (iron-regulated transporter), member 1	NM_014585	3.12467	3.12467	3.12467	1	1	1
697	11715789_a_at	30061	SLC40A1	solute carrier family 40 (iron-regulated transporter), member 1	NM_014585	3.01113	3.01113	3.01113	1	1	1
698	11715790_a_at	51253	MRPL37	mitochondrial ribosomal protein L37	NM_016491	10.1788	9.23879	9.50046	0.521211	0.624865	1.19887
699	11715791_at	7283	TUBG1	tubulin, gamma 1	NM_001070	11.3164	10.5051	11.1905	0.569864	0.916476	1.60824
700	11715792_a_at	2040	STOM	stomatin	NM_004099 /// NM_198194	7.16333	7.54632	7.35014	1.30404	1.13824	0.87286
701	11715793_a_at	72	ACTG2	actin, gamma 2, smooth muscle, enteric	NM_001615	3.40465	2.98476	3.65009	0.747481	1.18546	1.58593
702	11715794_x_at	72	ACTG2	actin, gamma 2, smooth muscle, enteric	NM_001615	4.82008	4.74972	4.82008	0.952397	1	1.04998
703	11715795_at	7873	MANF	mesencephalic astrocyte-derived neurotrophic factor	NM_006010	11.0308	11.2751	11.4457	1.18451	1.33326	1.12558
704	11715796_s_at	4060	LUM	lumican	NM_002345	7.92632	7.32579	8.75208	0.659513	1.77247	2.68754
705	11715797_a_at	56270	WDR45L	WDR45-like	NM_019613	9.87041	10.8469	10.2778	1.9677	1.32629	0.674033
706	11715798_x_at	56270	WDR45L	WDR45-like	NM_019613	9.93039	10.8566	10.2555	1.90021	1.2528	0.659294
707	11715799_s_at	84726	BAT2L1	HLA-B associated transcript 2-like 1	NM_013318	8.94967	9.34351	9.67094	1.31388	1.64863	1.25477
708	11715800_at	84726	BAT2L1	HLA-B associated transcript 2-like 1	NM_013318	5.35781	5.48481	5.40919	1.09202	1.03625	0.948933
709	11715801_s_at	84726	BAT2L1	HLA-B associated transcript 2-like 1	NM_013318	7.5404	7.5404	7.52261	1	0.987748	0.987748
710	11715802_a_at	84726	BAT2L1	HLA-B associated transcript 2-like 1	NM_013318	5.67704	5.69562	5.67704	1.01296	1	0.987206
711	11715803_a_at	309	ANXA6	annexin A6	NM_001155 /// NM_001193544	9.12438	7.6946	8.68939	0.371188	0.7397	1.99279
712	11715804_s_at	5515	PPP2CA	protein phosphatase 2, catalytic subunit, alpha isozyme	NM_002715	7.48002	6.03524	6.94439	0.367348	0.689856	1.87794
713	11715805_a_at	5515	PPP2CA	protein phosphatase 2, catalytic subunit, alpha isozyme	NM_002715	10.3292	10.2313	10.1851	0.934405	0.904924	0.968449
714	11715806_a_at	6415	SEPW1	selenoprotein W, 1	NM_003009	8.10898	8.06652	8.40156	0.970996	1.22483	1.26142
715	11715807_a_at	10809	STARD10	StAR-related lipid transfer (START) domain containing 10	NM_006645	5.22635	6.87643	6.26978	3.13852	2.06112	0.656718
716	11715808_a_at	5834	PYGB	phosphorylase, glycogen; brain	NM_002862	7.23049	8.28614	8.83463	2.07865	3.04013	1.46255
717	11715809_a_at	5834	PYGB	phosphorylase, glycogen; brain	NM_002862	6.54208	7.03151	7.41278	1.40389	1.82856	1.30249
718	11715810_a_at	9320	TRIP12	thyroid hormone receptor interactor 12	NM_004238	9.4372	9.10031	9.55809	0.791746	1.0874	1.37342
719	11715811_s_at	4302	MLLT6	myeloid/lymphoid or mixed-lineage leukemia (trithorax homolog, Drosophila); translocate	NM_005937	6.32518	6.87643	6.55909	1.46536	1.17602	0.802547
720	11715812_s_at	4302	MLLT6	myeloid/lymphoid or mixed-lineage leukemia (trithorax homolog, Drosophila); translocate	NM_005937	6.54534	7.5891	7.53781	2.06159	1.98959	0.965074
721	11715813_at	25994	HIGD1A	HIG1 hypoxia inducible domain family, member 1A	NM_001099668 /// NM_001099669 /// NM_014056	6.54438	4.37205	6.17977	0.221852	0.77668	3.50089
722	11715814_a_at	10131	TRAP1	TNF receptor-associated protein 1	NM_016292	8.90226	8.89429	8.70695	0.994491	0.873385	0.878223
723	11715815_a_at	5702	PSMC3	proteasome (prosome, macropain) 26S subunit, ATPase, 3	NM_002804	11.1285	8.96211	10.1239	0.222764	0.498383	2.23727
724	11715816_at	678	ZFP36L2	zinc finger protein 36, C3H type-like 2	NM_006887	3.90519	4.40418	3.95105	1.41323	1.0323	0.730458
725	11715817_at	678	ZFP36L2	zinc finger protein 36, C3H type-like 2	NM_006887	6.92276	8.89833	7.34149	3.93282	1.33674	0.339894
726	11715818_at	678	ZFP36L2	zinc finger protein 36, C3H type-like 2	NM_006887	7.30894	9.53623	7.72674	4.68255	1.33589	0.285291
727	11715819_a_at	4043	LRPAP1	low density lipoprotein receptor-related protein associated protein 1	NM_002337	9.92828	9.92828	9.98084	1	1.03711	1.03711
728	11715820_a_at	8896	BUD31	BUD31 homolog (S. cerevisiae)	NM_003910	10.198	10.4046	10.2806	1.15398	1.05892	0.917629
729	11715821_a_at	6856	SYPL1	synaptophysin-like 1	NM_006754 /// NM_182715	9.64053	9.92717	9.55047	1.21979	0.939484	0.770201
730	11715822_s_at	6856	SYPL1	synaptophysin-like 1	NM_006754 /// NM_182715	9.65492	9.45429	9.68444	0.870166	1.02067	1.17296
731	11715823_x_at	6856	SYPL1	synaptophysin-like 1	NM_006754 /// NM_182715	10.6578	10.5156	10.6922	0.90614	1.02419	1.13028
732	11715824_at	55505	NOP10	NOP10 ribonucleoprotein homolog (yeast)	NM_018648	11.3799	11.1106	11.5094	0.829709	1.09393	1.31845
733	11715825_a_at	3276	PRMT1	protein arginine methyltransferase 1	NM_001536 /// NM_198318 /// NR_033397	10.1004	9.2656	10.0469	0.560672	0.963607	1.71866
734	11715826_x_at	10362	HMG20B	high-mobility group 20B	NM_006339	8.95833	8.95833	9.0701	1	1.08056	1.08056
735	11715827_s_at	4074	M6PR	mannose-6-phosphate receptor (cation dependent)	NM_002355	9.93071	9.43635	9.56989	0.709879	0.778727	1.09699
736	11715828_a_at	4074	M6PR	mannose-6-phosphate receptor (cation dependent)	NM_002355	8.96507	8.69527	8.71479	0.829436	0.840735	1.01362
737	11715829_at	5358	PLS3	plastin 3	NM_001136025 /// NM_001172335 /// NM_005032	8.2846	7.672	8.24082	0.654019	0.97011	1.4833
738	11715830_s_at	5358	PLS3	plastin 3	NM_001136025 /// NM_001172335 /// NM_005032	10.9975	10.4969	11.0338	0.706806	1.02543	1.4508
739	11715831_s_at	6836	SURF4	surfeit 4	NM_033161	11.4221	11.2694	11.319	0.899591	0.931053	1.03497
740	11715832_s_at	6836	SURF4	surfeit 4	NM_033161	9.5771	9.44189	9.44189	0.910538	0.910538	1
741	11715833_a_at	8607	RUVBL1	RuvB-like 1 (E. coli)	NM_003707	8.89802	7.14798	8.86262	0.297293	0.975756	3.28213
742	11715834_x_at	8607	RUVBL1	RuvB-like 1 (E. coli)	NM_003707	8.58641	6.65095	8.55392	0.261438	0.977731	3.73982
743	11715835_a_at	5684	PSMA3	proteasome (prosome, macropain) subunit, alpha type, 3	NM_002788 /// NM_152132	10.5218	9.07906	9.87431	0.367879	0.638408	1.73537
744	11715836_x_at	5684	PSMA3	proteasome (prosome, macropain) subunit, alpha type, 3	NM_002788 /// NM_152132	11.0981	9.73887	10.4436	0.389779	0.635296	1.62988
745	11715837_a_at	3074	HEXB	hexosaminidase B (beta polypeptide)	NM_000521	11.5449	11.1669	11.2876	0.769512	0.836679	1.08729
746	11715838_a_at	4758	NEU1	sialidase 1 (lysosomal sialidase)	NM_000434	8.28768	9.51261	8.22766	2.33745	0.959248	0.410383
747	11715839_a_at	6391	SDHC	succinate dehydrogenase complex, subunit C, integral membrane protein, 15kDa	NM_001035511 /// NM_001035512 /// NM_001035513 /// NM_003001	6.15299	5.41776	6.17977	0.600721	1.01874	1.69586
748	11715840_s_at	6391	SDHC	succinate dehydrogenase complex, subunit C, integral membrane protein, 15kDa	NM_001035511 /// NM_001035512 /// NM_001035513 /// NM_003001	9.58612	8.08262	9.30794	0.352699	0.824635	2.33807
749	11715841_at	5594	MAPK1	mitogen-activated protein kinase 1	NM_002745 /// NM_138957	5.56965	5.56965	5.56965	1	1	1
750	11715842_a_at	5594	MAPK1	mitogen-activated protein kinase 1	NM_002745 /// NM_138957	7.9493	7.66884	7.9493	0.823326	1	1.21459
751	11715843_at	5594	MAPK1	mitogen-activated protein kinase 1	NM_002745 /// NM_138957	10.0778	9.17033	10.1225	0.533124	1.03147	1.93476
752	11715844_s_at	5792	PTPRF	protein tyrosine phosphatase, receptor type, F	NM_002840 /// NM_130440	6.7481	6.73462	6.43167	0.990697	0.803052	0.810593
753	11715845_s_at	5792	PTPRF	protein tyrosine phosphatase, receptor type, F	NM_002840 /// NM_130440	6.60947	6.90078	6.54486	1.22375	0.9562	0.781368
754	11715846_at	2202	EFEMP1	EGF-containing fibulin-like extracellular matrix protein 1	NM_001039348 /// NM_001039349 /// NM_004105	6.54804	5.77837	5.96563	0.586549	0.667844	1.1386
755	11715847_x_at	5327	PLAT	plasminogen activator, tissue	NM_000930 /// NM_033011	5.06259	5.40919	6.77908	1.27155	3.28636	2.58452
756	11715848_a_at	517	ATP5G2	ATP synthase, H+ transporting, mitochondrial Fo complex, subunit C2 (subunit 9)	NM_001002031 /// NM_005176	11.086	11.3067	10.9626	1.16533	0.918013	0.78777
757	11715849_a_at	51202	DDX47	DEAD (Asp-Glu-Ala-Asp) box polypeptide 47	NM_016355 /// NM_201224	9.5925	9.88313	9.50943	1.22318	0.94405	0.771799
758	11715850_x_at	50854	C6orf48	chromosome 6 open reading frame 48	NM_001040437 /// NM_001040438	10.0775	11.9493	10.3773	3.65977	1.23094	0.336342
759	11715851_s_at	1191	CLU	clusterin	NM_001171138 /// NM_001831 /// NM_203339	3.47592	3.51568	3.33582	1.02795	0.907456	0.882787
760	11715852_at	5159	PDGFRB	platelet-derived growth factor receptor, beta polypeptide	NM_002609	8.21994	8.16899	9.43568	0.965297	2.32259	2.40609
761	11715853_a_at	5159	PDGFRB	platelet-derived growth factor receptor, beta polypeptide	NM_002609	5.87839	5.87839	5.87839	1	1	1
762	11715854_at	5159	PDGFRB	platelet-derived growth factor receptor, beta polypeptide	NM_002609	5.7669	5.87839	5.87839	1.08035	1.08035	1
763	11715855_a_at	5547	PRCP	prolylcarboxypeptidase (angiotensinase C)	NM_005040 /// NM_199418	7.12536	7.30042	7.86718	1.12901	1.67228	1.4812
764	11715856_s_at	5547	PRCP	prolylcarboxypeptidase (angiotensinase C)	NM_005040 /// NM_199418	8.88317	8.94015	9.53364	1.04029	1.56969	1.50889
765	11715857_a_at	10787	NCKAP1	NCK-associated protein 1	NM_013436 /// NM_205842	9.17283	9.13165	9.35946	0.97186	1.1381	1.17106
766	11715858_s_at	10787	NCKAP1	NCK-associated protein 1	NM_013436 /// NM_205842	11.3173	11.4124	11.7256	1.06816	1.32711	1.24242
767	11715859_at	60626	RIC8A	resistance to inhibitors of cholinesterase 8 homolog A (C. elegans)	NM_021932	7.86303	6.80081	7.75143	0.478893	0.925556	1.9327
768	11715860_a_at	60626	RIC8A	resistance to inhibitors of cholinesterase 8 homolog A (C. elegans)	NM_021932	6.93477	6.07339	6.87643	0.550423	0.960368	1.74478
769	11715861_a_at	81	ACTN4	actinin, alpha 4	NM_004924	8.90408	7.93085	8.33312	0.509367	0.673171	1.32159
770	11715862_x_at	10423	CDIPT	CDP-diacylglycerol--inositol 3-phosphatidyltransferase	NM_006319	8.49249	8.12284	8.79215	0.773968	1.23085	1.59031
771	11715863_x_at	23564	DDAH2	dimethylarginine dimethylaminohydrolase 2	NM_013974	6.7481	7.25729	7.11548	1.42325	1.29	0.906377
772	11715864_a_at	51495	PTPLAD1	protein tyrosine phosphatase-like A domain containing 1	NM_016395	9.97517	9.43462	9.94421	0.687509	0.978771	1.42365
773	11715865_a_at	9296	ATP6V1F	ATPase, H+ transporting, lysosomal 14kDa, V1 subunit F	NM_004231	11.6284	11.6284	11.5861	1	0.971111	0.971111
774	11715866_x_at	9296	ATP6V1F	ATPase, H+ transporting, lysosomal 14kDa, V1 subunit F	NM_004231	11.5609	11.5471	11.4901	0.99048	0.952106	0.961257
775	11715867_x_at	64975	MRPL41	mitochondrial ribosomal protein L41	NM_032477	9.44672	9.20838	9.52844	0.847718	1.05828	1.24838
776	11715868_a_at	26277	TINF2	TERF1 (TRF1)-interacting nuclear factor 2	NM_001099274 /// NM_012461	7.90108	7.71692	7.85275	0.880161	0.967053	1.09872
777	11715869_x_at	26277	TINF2	TERF1 (TRF1)-interacting nuclear factor 2	NM_001099274 /// NM_012461	8.29841	7.78886	8.26743	0.702442	0.978754	1.39336
778	11715870_a_at	7353	UFD1L	ubiquitin fusion degradation 1 like (yeast)	NM_001035247 /// NM_005659	10.2912	8.88007	9.55371	0.376024	0.599793	1.59509
779	11715871_a_at	7353	UFD1L	ubiquitin fusion degradation 1 like (yeast)	NM_001035247 /// NM_005659	5.59971	5.14645	5.20294	0.730392	0.759557	1.03993
780	11715872_at	60685	ZFAND3	zinc finger, AN1-type domain 3	NM_021943	7.67521	8.65401	7.91294	1.97083	1.17914	0.598293
781	11715873_a_at	56944	OLFML3	olfactomedin-like 3	NM_020190	7.76818	6.87643	6.42892	0.538961	0.395224	0.733307
782	11715874_s_at	10476	ATP5H	ATP synthase, H+ transporting, mitochondrial Fo complex, subunit d	NM_001003785 /// NM_006356	11.364	10.9108	11.2991	0.730387	0.956002	1.3089
783	11715875_a_at	149951	COMMD7	COMM domain containing 7	NM_001099339 /// NM_053041	10.355	9.08169	9.81124	0.413705	0.685974	1.65812
784	11715876_at	30851	TAX1BP3	Tax1 (human T-cell leukemia virus type I) binding protein 3	NM_014604	10.5008	8.4463	9.74454	0.24074	0.592048	2.45928
785	11715877_s_at	8099	CDK2AP1	cyclin-dependent kinase 2 associated protein 1	NM_004642	12.1706	11.8381	12.5442	0.79415	1.29559	1.63141
786	11715878_a_at	5306	PITPNA	phosphatidylinositol transfer protein, alpha	NM_006224	5.8982	5.51812	5.84532	0.768392	0.964007	1.25458
787	11715879_a_at	5306	PITPNA	phosphatidylinositol transfer protein, alpha	NM_006224	9.37224	9.10371	9.67705	0.830165	1.23525	1.48796
788	11715880_a_at	5306	PITPNA	phosphatidylinositol transfer protein, alpha	NM_006224	7.946	6.80081	7.81514	0.45213	0.913286	2.01996
789	11715881_a_at	7818	DAP3	death associated protein 3	NM_004632 /// NM_033657	9.06581	8.90937	8.89372	0.89724	0.887561	0.989212
790	11715882_s_at	7818	DAP3	death associated protein 3	NM_004632 /// NM_033657	10.2481	10.2481	10.2481	1	1	1
791	11715883_x_at	7818	DAP3	death associated protein 3	NM_004632 /// NM_033657	9.49551	9.25596	9.285	0.847008	0.864233	1.02034
792	11715884_a_at	55069	C7orf42	chromosome 7 open reading frame 42	NM_017994	9.54169	9.61009	9.54529	1.04855	1.0025	0.956079
793	11715885_at	55069	C7orf42	chromosome 7 open reading frame 42	NM_017994	9.18311	8.57677	8.91727	0.656863	0.831715	1.26619
794	11715886_at	8396	PIP4K2B	phosphatidylinositol-5-phosphate 4-kinase, type II, beta	NM_003559	5.0378	5.0378	5.0378	1	1	1
795	11715887_s_at	8396	PIP4K2B	phosphatidylinositol-5-phosphate 4-kinase, type II, beta	NM_003559	5.62916	5.404	5.55797	0.8555	0.951855	1.11263
796	11715888_s_at	8396	PIP4K2B	phosphatidylinositol-5-phosphate 4-kinase, type II, beta	NM_003559	8.44525	8.62467	8.92529	1.13243	1.39478	1.23167
797	11715889_a_at	521	ATP5I	ATP synthase, H+ transporting, mitochondrial Fo complex, subunit E	NM_007100 /// NR_033743	12.1453	11.8123	11.9604	0.793891	0.879708	1.1081
798	11715890_x_at	521	ATP5I	ATP synthase, H+ transporting, mitochondrial Fo complex, subunit E	NM_007100 /// NR_033743	11.798	11.5024	11.6862	0.814714	0.925412	1.13587
799	11715891_at	5406	PNLIP	pancreatic lipase	NM_000936	3.07883	3.10445	3.16875	1.01791	1.06431	1.04558
800	11715892_a_at	29920	PYCR2	pyrroline-5-carboxylate reductase family, member 2	NM_013328	8.88423	8.10466	9.01632	0.582539	1.09588	1.88122
801	11715893_s_at	3429	IFI27	interferon, alpha-inducible protein 27	NM_001130080 /// NM_005532	6.36036	6.71745	6.36036	1.28084	1	0.78074
802	11715894_x_at	51335	NGRN	neugrin, neurite outgrowth associated	NM_001033088 /// NR_028052	10.7026	10.844	10.75	1.103	1.03339	0.936893
803	11715895_at	950	SCARB2	scavenger receptor class B, member 2	NM_005506	6.16644	5.42034	6.2822	0.596213	1.08354	1.81738
804	11715896_s_at	950	SCARB2	scavenger receptor class B, member 2	NM_005506	7.24311	6.58638	7.35285	0.634316	1.07904	1.7011
805	11715897_at	950	SCARB2	scavenger receptor class B, member 2	NM_005506	12.0504	11.4425	12.1364	0.656172	1.06146	1.61765
806	11715898_a_at	10318	TNIP1	TNFAIP3 interacting protein 1	NM_006058	8.8564	8.42881	9.17914	0.743498	1.2507	1.68218
807	11715899_a_at	8802	SUCLG1	succinate-CoA ligase, alpha subunit	NM_003849	7.61834	7.14807	7.19866	0.721834	0.747592	1.03568
808	11715900_a_at	80347	COASY	CoA synthase	NM_001042529 /// NM_001042530 /// NM_001042531 /// NM_001042532 /// NM_025233	8.35465	7.35461	8.21994	0.499986	0.910853	1.82176
809	11715901_a_at	5701	PSMC2	proteasome (prosome, macropain) 26S subunit, ATPase, 2	NM_002803	11.1067	9.44359	10.6395	0.315765	0.723371	2.29085
810	11715902_a_at	9416	DDX23	DEAD (Asp-Glu-Ala-Asp) box polypeptide 23	NM_004818	8.43128	7.80409	8.25465	0.647434	0.884768	1.36658
811	11715903_at	1654	DDX3X	DEAD (Asp-Glu-Ala-Asp) box polypeptide 3, X-linked	NM_001193416 /// NM_001193417 /// NM_001356	11.1395	11.012	11.1332	0.915424	0.995655	1.08764
812	11715904_s_at	1654	DDX3X	DEAD (Asp-Glu-Ala-Asp) box polypeptide 3, X-linked	NM_001193416 /// NM_001193417 /// NM_001356	6.69803	8.21219	6.6126	2.85632	0.942502	0.32997
813	11715905_x_at	1654	DDX3X	DEAD (Asp-Glu-Ala-Asp) box polypeptide 3, X-linked	NM_001193416 /// NM_001193417 /// NM_001356	6.95995	9.52844	6.84015	5.93188	0.920315	0.155147
814	11715906_a_at	51647	FAM96B	family with sequence similarity 96, member B	NM_016062 /// NR_024525	10.4332	11.0374	10.7785	1.52016	1.27043	0.835721
815	11715907_s_at	51647	FAM96B	family with sequence similarity 96, member B	NM_016062 /// NR_024525	11.3886	12.0129	11.6938	1.54137	1.23552	0.801571
816	11715908_at	4646	MYO6	myosin VI	NM_004999	6.95614	6.43084	7.02044	0.694814	1.04558	1.50483
817	11715909_s_at	4646	MYO6	myosin VI	NM_004999	5.46468	4.88513	5.46468	0.669173	1	1.49438
818	11715910_a_at	4646	MYO6	myosin VI	NM_004999	6.5398	6.37781	6.33079	0.893793	0.865132	0.967933
819	11715911_at	4646	MYO6	myosin VI	NM_004999	6.54708	6.85933	6.71186	1.24164	1.12099	0.902829
820	11715912_at	1947	EFNB1	ephrin-B1	NM_004429	4.74164	4.7695	4.64497	1.0195	0.935187	0.9173
821	11715913_s_at	1947	EFNB1	ephrin-B1	NM_004429	5.58929	6.21866	5.31574	1.54689	0.827279	0.534802
822	11715914_at	1947	EFNB1	ephrin-B1	NM_004429	4.49307	4.62481	4.51203	1.09561	1.01322	0.924804
823	11715915_a_at	960	CD44	CD44 molecule (Indian blood group)	NM_000610 /// NM_001001389 /// NM_001001390 /// NM_001001391 /// NM_001001392	8.78998	6.97635	8.32565	0.284474	0.724806	2.54788
824	11715916_a_at	960	CD44	CD44 molecule (Indian blood group)	NM_000610 /// NM_001001389 /// NM_001001390 /// NM_001001391 /// NM_001001392	12.7086	11.9396	12.9695	0.586824	1.19816	2.04177
825	11715917_a_at	960	CD44	CD44 molecule (Indian blood group)	NM_000610 /// NM_001001389 /// NM_001001390 /// NM_001001391 /// NM_001001392	11.3393	12.3978	11.8539	2.08283	1.4286	0.685897
826	11715918_s_at	100133941	CD24	CD24 molecule	NM_013230	5.9187	6.66892	4.94048	1.68205	0.507605	0.301777
827	11715919_a_at	83442	SH3BGRL3	SH3 domain binding glutamic acid-rich protein like 3	NM_031286	11.6826	10.2978	11.4654	0.382928	0.860196	2.24637
828	11715920_a_at	10424	PGRMC2	progesterone receptor membrane component 2	NM_006320	10.3348	10.4818	10.6087	1.10724	1.20904	1.09194
829	11715921_a_at	10801	2013-09-09	septin 9	NM_001113491 /// NM_001113492 /// NM_001113493 /// NM_001113494 /// NM_001113495 /// NM	11.2669	10.8909	11.328	0.770606	1.04327	1.35383
830	11715922_x_at	10801	2013-09-09	septin 9	NM_001113491 /// NM_001113492 /// NM_001113493 /// NM_001113494 /// NM_001113495 /// NM	11.1495	10.7823	11.2795	0.775305	1.09434	1.41149
831	11715923_a_at	2937	GSS	glutathione synthetase	NM_000178	7.77144	6.5853	7.76483	0.439475	0.995423	2.26503
832	11715924_a_at	23471	TRAM1	translocation associated membrane protein 1	NM_014294	8.49497	9.85096	9.1894	2.55973	1.61824	0.632193
833	11715925_a_at	23471	TRAM1	translocation associated membrane protein 1	NM_014294	10.587	10.9977	11.2287	1.32935	1.56017	1.17364
834	11715926_s_at	5339	PLEC	plectin	NM_000445 /// NM_201378 /// NM_201379 /// NM_201380 /// NM_201381 /// NM_201382 /// NM_	10.4602	9.63605	10.3474	0.564799	0.924782	1.63737
835	11715927_x_at	6455	SH3GL1	SH3-domain GRB2-like 1	NM_003025	9.50414	10.013	9.50414	1.42291	1	0.702787
836	11715928_a_at	6455	SH3GL1	SH3-domain GRB2-like 1	NM_003025	7.20261	7.28071	7.20261	1.05562	1	0.947308
837	11715929_x_at	6455	SH3GL1	SH3-domain GRB2-like 1	NM_003025	6.82646	7.29021	6.88866	1.37912	1.04406	0.757043
838	11715930_at	54949	SDHAF2	succinate dehydrogenase complex assembly factor 2	NM_017841	9.38405	8.70442	9.22375	0.624327	0.894838	1.43328
839	11715931_s_at	6446	SGK1	serum/glucocorticoid regulated kinase 1	NM_001143676 /// NM_001143677 /// NM_001143678 /// NM_005627	7.79373	9.96794	7.85137	4.51338	1.04077	0.230596
840	11715932_s_at	84617	TUBB6	tubulin, beta 6	NM_032525	13.4629	11.7133	12.7068	0.297397	0.59211	1.99097
841	11715933_a_at	5510	PPP1R7	protein phosphatase 1, regulatory (inhibitor) subunit 7	NM_002712	8.80249	8.22477	9.0139	0.670021	1.15781	1.72802
842	11715934_s_at	6876	TAGLN	transgelin	NM_001001522 /// NM_003186	6.80081	6.80081	6.80081	1	1	1
843	11715935_a_at	23218	NBEAL2	neurobeachin-like 2	NM_015175	6.44559	6.57293	6.44559	1.09228	1	0.915519
844	11715936_x_at	23218	NBEAL2	neurobeachin-like 2	NM_015175	5.4532	5.48629	5.48629	1.0232	1.0232	1
845	11715937_a_at	10657	KHDRBS1	KH domain containing, RNA binding, signal transduction associated 1	NM_006559	8.86571	7.78259	8.08718	0.472006	0.582961	1.23507
846	11715938_x_at	10657	KHDRBS1	KH domain containing, RNA binding, signal transduction associated 1	NM_006559	10.8862	9.98336	10.1061	0.534818	0.582317	1.08881
847	11715939_a_at	10657	KHDRBS1	KH domain containing, RNA binding, signal transduction associated 1	NM_006559	8.30173	7.17486	7.71477	0.457908	0.665746	1.45389
848	11715940_s_at	10657	KHDRBS1	KH domain containing, RNA binding, signal transduction associated 1	NM_006559	11.6498	10.5074	10.9939	0.453015	0.634673	1.401
849	11715941_s_at	358	AQP1	aquaporin 1 (Colton blood group)	NM_001185060 /// NM_001185061 /// NM_001185062 /// NM_198098	4.78425	4.99357	4.99357	1.15615	1.15615	1
850	11715942_a_at	358	AQP1	aquaporin 1 (Colton blood group)	NM_001185060 /// NM_001185061 /// NM_001185062 /// NM_198098	3.01113	3.35279	3.35279	1.26721	1.26721	1
851	11715943_x_at	5689	PSMB1	proteasome (prosome, macropain) subunit, beta type, 1	NM_002793	12.8707	12.2356	12.7071	0.643903	0.892789	1.38653
852	11715944_at	7251	TSG101	tumor susceptibility gene 101	NM_006292	9.72308	9.6749	9.76624	0.967152	1.03037	1.06536
853	11715945_a_at	5899	RALB	v-ral simian leukemia viral oncogene homolog B (ras related; GTP binding protein)	NM_002881	7.5736	6.87643	7.21749	0.616784	0.781269	1.26668
854	11715946_a_at	5899	RALB	v-ral simian leukemia viral oncogene homolog B (ras related; GTP binding protein)	NM_002881	9.25992	8.31009	8.99386	0.517694	0.831587	1.60633
855	11715947_a_at	115207	KCTD12	potassium channel tetramerisation domain containing 12	NM_138444	7.33662	7.12405	6.58939	0.862998	0.595747	0.690323
856	11715948_at	115207	KCTD12	potassium channel tetramerisation domain containing 12	NM_138444	7.8734	7.20923	8.06571	0.631052	1.14259	1.81062
857	11715949_s_at	115207	KCTD12	potassium channel tetramerisation domain containing 12	NM_138444	9.17948	8.33759	9.27036	0.557914	1.06502	1.90894
858	11715950_a_at	115207	KCTD12	potassium channel tetramerisation domain containing 12	NM_138444	8.33759	7.74847	7.88972	0.664748	0.733122	1.10286
859	11715951_s_at	115207	KCTD12	potassium channel tetramerisation domain containing 12	NM_138444	7.85791	7.03151	7.37643	0.563935	0.716242	1.27008
860	11715952_a_at	8720	MBTPS1	membrane-bound transcription factor peptidase, site 1	NM_003791	8.06663	7.69369	8.35532	0.772205	1.22153	1.58187
861	11715953_a_at	8720	MBTPS1	membrane-bound transcription factor peptidase, site 1	NM_003791	4.68207	4.49604	4.28681	0.879024	0.760355	0.864999
862	11715954_a_at	55748	CNDP2	CNDP dipeptidase 2 (metallopeptidase M20 family)	NM_001168499 /// NM_018235	5.54926	5.54926	5.50178	1	0.967625	0.967625
863	11715955_a_at	10550	ARL6IP5	ADP-ribosylation-like factor 6 interacting protein 5	NM_006407	10.1403	9.92109	10.0864	0.859008	0.963307	1.12142
864	11715956_s_at	10550	ARL6IP5	ADP-ribosylation-like factor 6 interacting protein 5	NM_006407	10.1516	10.1771	10.3253	1.0178	1.12793	1.10821
865	11715957_s_at	5184	PEPD	peptidase D	NM_000285 /// NM_001166056 /// NM_001166057	8.12018	8.18402	7.75289	1.04524	0.77524	0.741685
866	11715958_s_at	6129	RPL7	ribosomal protein L7	NM_000971	11.6304	11.5759	11.2808	0.962968	0.784845	0.815027
867	11715959_a_at	6720	SREBF1	sterol regulatory element binding transcription factor 1	NM_001005291 /// NM_004176	8.3641	7.89916	8.16738	0.7245	0.872532	1.20432
868	11715960_x_at	22916	NCBP2	nuclear cap binding protein subunit 2, 20kDa	NM_001042540 /// NM_007362	7.57612	7.57612	7.57612	1	1	1
869	11715961_a_at	55860	ACTR10	actin-related protein 10 homolog (S. cerevisiae)	NM_018477	9.9196	8.88876	9.44454	0.489426	0.719436	1.46996
870	11715962_at	55860	ACTR10	actin-related protein 10 homolog (S. cerevisiae)	NM_018477	6.33368	4.55287	5.24151	0.29102	0.469056	1.61177
871	11715963_a_at	6709	SPTAN1	spectrin, alpha, non-erythrocytic 1 (alpha-fodrin)	NM_001130438 /// NM_001195532 /// NM_003127	5.04998	4.28681	4.91113	0.589203	0.908246	1.54148
872	11715964_x_at	6709	SPTAN1	spectrin, alpha, non-erythrocytic 1 (alpha-fodrin)	NM_001130438 /// NM_001195532 /// NM_003127	5.37484	4.88513	5.13635	0.712165	0.847627	1.19021
873	11715965_at	6768	ST14	suppression of tumorigenicity 14 (colon carcinoma)	NM_021978	4.79109	4.94807	4.72072	1.11495	0.952397	0.854203
874	11715966_s_at	100289252 /// 648359 /// 81926	FAM108A1 /// FAM108A11P /// FAM108A4	family with sequence similarity 108, member A1 /// family with sequence similarity 108,	NM_001130111 /// NM_031213 /// XR_110836 /// XR_112007 /// XR_115090	9.80888	10.3513	10.0063	1.45641	1.14666	0.78732
875	11715967_a_at	4738	NEDD8	neural precursor cell expressed, developmentally down-regulated 8	NM_006156	11.483	10.5	11.3488	0.505916	0.911164	1.80102
876	11715968_s_at	4738	NEDD8	neural precursor cell expressed, developmentally down-regulated 8	NM_006156	10.7738	9.81083	10.6154	0.512985	0.895979	1.7466
877	11715969_a_at	2058	EPRS	glutamyl-prolyl-tRNA synthetase	NM_004446	9.20269	8.41853	8.79426	0.580689	0.753442	1.2975
878	11715970_a_at	2058	EPRS	glutamyl-prolyl-tRNA synthetase	NM_004446	9.49015	8.65666	8.80249	0.56117	0.620863	1.10637
879	11715971_a_at	5214	PFKP	phosphofructokinase, platelet	NM_002627	11.5479	10.9424	11.9902	0.657223	1.3587	2.06733
880	11715972_at	64094	SMOC2	SPARC related modular calcium binding 2	NM_001166412 /// NM_022138	3.01113	3.01113	3.01113	1	1	1
881	11715973_a_at	56181	FAM54B	family with sequence similarity 54, member B	NM_001099625 /// NM_001099626 /// NM_001099627 /// NM_019557	6.90881	6.55255	6.9351	0.781188	1.01839	1.30364
882	11715974_x_at	56181	FAM54B	family with sequence similarity 54, member B	NM_001099625 /// NM_001099626 /// NM_001099627 /// NM_019557	6.99787	6.81431	7.12749	0.88053	1.09401	1.24244
883	11715975_a_at	56181	FAM54B	family with sequence similarity 54, member B	NM_001099625 /// NM_001099626 /// NM_001099627 /// NM_019557	8.8217	8.58556	8.92476	0.849013	1.07405	1.26505
884	11715976_a_at	9686	VGLL4	vestigial like 4 (Drosophila)	NM_001128219 /// NM_001128220 /// NM_001128221 /// NM_014667	7.86724	9.11168	8.25826	2.36926	1.31132	0.553471
885	11715977_a_at	9686	VGLL4	vestigial like 4 (Drosophila)	NM_001128219 /// NM_001128220 /// NM_001128221 /// NM_014667	7.50906	8.35896	7.5511	1.80238	1.02957	0.571228
886	11715978_a_at	50854	C6orf48	chromosome 6 open reading frame 48	NM_001040437 /// NM_001040438	10.0046	11.9493	10.3095	3.84947	1.23533	0.320908
887	11715979_x_at	55845	C3orf10	chromosome 3 open reading frame 10	NM_018462	10.3729	10.2827	10.3262	0.939346	0.968149	1.03066
888	11715980_at	9049	AIP	aryl hydrocarbon receptor interacting protein	NM_003977	8.92529	9.6126	9.34963	1.61028	1.34196	0.833369
889	11715981_a_at	55823	VPS11	vacuolar protein sorting 11 homolog (S. cerevisiae)	NM_021729	5.59971	5.35411	5.66998	0.843464	1.04991	1.24476
890	11715982_a_at	64118	DUS1L	dihydrouridine synthase 1-like (S. cerevisiae)	NM_022156	8.0214	8.0214	8.0214	1	1	1
891	11715983_a_at	23394	ADNP	activity-dependent neuroprotector homeobox	NM_015339 /// NM_181442	9.38405	8.9692	9.11936	0.750095	0.832376	1.10969
892	11715984_s_at	23394	ADNP	activity-dependent neuroprotector homeobox	NM_015339 /// NM_181442	9.01311	8.86468	8.89438	0.902235	0.920998	1.0208
893	11715985_x_at	3347	HTN3	histatin 3	NM_000200	3.2634	3.46425	3.2634	1.14937	1	0.870041
894	11715986_s_at	51646	YPEL5	yippee-like 5 (Drosophila)	NM_001127399 /// NM_001127400 /// NM_001127401 /// NM_016061	9.37388	9.91331	10.004	1.4534	1.54767	1.06486
895	11715987_a_at	2688	GH1	growth hormone 1	NM_000515 /// NM_022559 /// NM_022560 /// NM_022561 /// NM_022562	3.59542	3.59542	3.59542	1	1	1
896	11715988_x_at	516	ATP5G1	ATP synthase, H+ transporting, mitochondrial Fo complex, subunit C1 (subunit 9)	NM_001002027 /// NM_005175	9.7701	8.76122	9.36553	0.496932	0.755463	1.52025
897	11715989_a_at	10899	JTB	jumping translocation breakpoint	NM_006694	10.5704	10.9318	10.6927	1.28474	1.08849	0.847249
898	11715990_s_at	9167	COX7A2L	cytochrome c oxidase subunit VIIa polypeptide 2 like	NM_004718	10.5301	11.3214	10.6139	1.7306	1.05982	0.612398
899	11715991_a_at	4171	MCM2	minichromosome maintenance complex component 2	NM_004526	8.18236	7.07711	7.50112	0.464822	0.623628	1.34165
900	11715992_s_at	4171	MCM2	minichromosome maintenance complex component 2	NM_004526	8.16213	7.57277	7.85275	0.664639	0.806987	1.21417
901	11715993_s_at	6687	SPG7	spastic paraplegia 7 (pure and complicated autosomal recessive)	NM_003119 /// NM_199367	9.15943	9.08198	9.46282	0.947728	1.23404	1.3021
902	11715994_x_at	3398	ID2	inhibitor of DNA binding 2, dominant negative helix-loop-helix protein	NM_002166	9.52191	10.6226	7.38124	2.14456	0.226773	0.105743
903	11715995_at	54948	MRPL16	mitochondrial ribosomal protein L16	NM_017840	9.82256	8.13464	9.55365	0.310375	0.829948	2.67402
904	11715996_a_at	51070	NOSIP	nitric oxide synthase interacting protein	NM_015953	8.93645	8.93515	8.93515	0.999099	0.999099	1
905	11715997_a_at	4717	NDUFC1	NADH dehydrogenase (ubiquinone) 1, subcomplex unknown, 1, 6kDa	NM_001184986 /// NM_001184987 /// NM_001184988 /// NM_001184989 /// NM_001184990 /// NM	11.9664	11.1119	11.8403	0.553039	0.916265	1.65678
906	11715998_s_at	51719	CAB39	calcium binding protein 39	NM_001130849 /// NM_001130850 /// NM_016289	8.97026	9.12195	9.46181	1.11087	1.40596	1.26563
907	11715999_a_at	51719	CAB39	calcium binding protein 39	NM_001130849 /// NM_001130850 /// NM_016289	3.89077	3.66691	3.89077	0.85627	1	1.16786
908	11716000_a_at	23197	FAF2	Fas associated factor family member 2	NM_014613	5.0378	6.01494	5.0378	1.96856	1	0.507984
909	11716001_at	23197	FAF2	Fas associated factor family member 2	NM_014613	6.42335	7.1522	6.03327	1.65731	0.763088	0.460436
910	11716002_at	23197	FAF2	Fas associated factor family member 2	NM_014613	9.75904	8.90937	10.0414	0.554911	1.21615	2.19161
911	11716003_a_at	23197	FAF2	Fas associated factor family member 2	NM_014613	5.92195	5.92195	5.89465	1	0.981257	0.981257
912	11716004_at	23197	FAF2	Fas associated factor family member 2	NM_014613	7.08562	7.09961	6.75263	1.00974	0.793891	0.78623
913	11716005_a_at	10525	HYOU1	hypoxia up-regulated 1	NM_001130991 /// NM_006389	4.99357	4.99357	4.99357	1	1	1
914	11716006_a_at	10525	HYOU1	hypoxia up-regulated 1	NM_001130991 /// NM_006389	3.90519	3.90519	3.90519	1	1	1
915	11716007_a_at	10181	RBM5	RNA binding motif protein 5	NM_005778 /// NR_036627	8.96528	8.86856	9.0497	0.935154	1.06026	1.13378
916	11716008_x_at	10181	RBM5	RNA binding motif protein 5	NM_005778 /// NR_036627	9.33565	9.18462	9.49084	0.900609	1.11357	1.23646
917	11716009_a_at	1783	DYNC1LI2	dynein, cytoplasmic 1, light intermediate chain 2	NM_006141	8.95175	8.68939	9.16391	0.833723	1.15842	1.38945
918	11716010_s_at	1783	DYNC1LI2	dynein, cytoplasmic 1, light intermediate chain 2	NM_006141	10.6655	10.4438	11.0987	0.857545	1.35022	1.57452
919	11716011_a_at	7126	TNFAIP1	tumor necrosis factor, alpha-induced protein 1 (endothelial)	NM_021137	6.77908	6.77908	6.82096	1	1.02945	1.02945
920	11716012_at	7126	TNFAIP1	tumor necrosis factor, alpha-induced protein 1 (endothelial)	NM_021137	7.49667	7.66432	8.01584	1.12323	1.43313	1.2759
921	11716013_s_at	746	C11orf10	chromosome 11 open reading frame 10	NM_014206	11.7941	12.019	11.8575	1.16868	1.04496	0.894138
922	11716014_a_at	5176	SERPINF1	serpin peptidase inhibitor, clade F (alpha-2 antiplasmin, pigment epithelium derived fa	NM_002615	2.51323	2.7914	2.76811	1.21265	1.19324	0.98399
923	11716015_a_at	123920	CMTM3	CKLF-like MARVEL transmembrane domain containing 3	NM_001048251 /// NM_144601 /// NM_181553 /// NM_181554	9.14071	8.2795	9.09318	0.550494	0.967595	1.75769
924	11716016_at	114569	MAL2	mal, T-cell differentiation protein 2	NM_052886	3.66691	3.66691	3.66691	1	1	1
925	11716017_at	114569	MAL2	mal, T-cell differentiation protein 2	NM_052886	2.3978	2.78906	2.66621	1.31154	1.20448	0.91837
926	11716018_s_at	11031	RAB31	RAB31, member RAS oncogene family	NM_006868	10.3066	9.85096	10.4482	0.729174	1.1031	1.5128
927	11716019_at	11031	RAB31	RAB31, member RAS oncogene family	NM_006868	10.4204	10.0969	10.6176	0.799152	1.14649	1.43463
928	11716020_s_at	5886	RAD23A	RAD23 homolog A (S. cerevisiae)	NM_005053	10.0297	9.84843	10.1904	0.88195	1.11788	1.26751
929	11716021_x_at	5886	RAD23A	RAD23 homolog A (S. cerevisiae)	NM_005053	10.0204	9.97512	10.1791	0.969114	1.11633	1.1519
930	11716022_at	156	ADRBK1	adrenergic, beta, receptor kinase 1	NM_001619	5.27909	5.35142	5.27909	1.05141	1	0.951105
931	11716023_s_at	156	ADRBK1	adrenergic, beta, receptor kinase 1	NM_001619	6.61215	6.8179	6.61215	1.15328	1	0.86709
932	11716024_a_at	51125	GOLGA7	golgin A7	NM_001002296 /// NM_001174124 /// NM_016099	8.47076	8.78805	8.57046	1.24599	1.07155	0.860003
933	11716025_a_at	51125	GOLGA7	golgin A7	NM_001002296 /// NM_001174124 /// NM_016099	8.80572	9.08183	8.87188	1.21092	1.04693	0.864571
934	11716026_s_at	51714	SELT	selenoprotein T	NM_016275	10.4657	9.30491	10.1723	0.447256	0.815971	1.8244
935	11716027_at	51714	SELT	selenoprotein T	NM_016275	8.62142	7.94944	8.43112	0.627646	0.876426	1.39637
936	11716028_x_at	51714	SELT	selenoprotein T	NM_016275	7.9839	7.46938	7.79361	0.700022	0.876426	1.252
937	11716029_a_at	4715	NDUFB9	NADH dehydrogenase (ubiquinone) 1 beta subcomplex, 9, 22kDa	NM_005005	10.9359	10.5145	10.6223	0.746729	0.80466	1.07758
938	11716030_x_at	4715	NDUFB9	NADH dehydrogenase (ubiquinone) 1 beta subcomplex, 9, 22kDa	NM_005005	10.8356	10.3202	10.4352	0.69962	0.75763	1.08292
939	11716031_s_at	377	ARF3	ADP-ribosylation factor 3	NM_001659	9.46752	8.60651	9.63571	0.55057	1.12365	2.04088
940	11716032_s_at	377	ARF3	ADP-ribosylation factor 3	NM_001659	7.76304	7.08721	7.56854	0.625969	0.873872	1.39603
941	11716033_at	6590	SLPI	secretory leukocyte peptidase inhibitor	NM_003064	6.99565	8.4143	6.88174	2.67336	0.924083	0.345664
942	11716034_a_at	684	BST2	bone marrow stromal cell antigen 2	NM_004335	4.50945	4.28681	4.02447	0.857	0.714508	0.833731
943	11716035_at	684	BST2	bone marrow stromal cell antigen 2	NM_004335	5.3838	5.60679	5.0808	1.16715	0.810565	0.694482
944	11716036_x_at	684	BST2	bone marrow stromal cell antigen 2	NM_004335	4.63641	4.73309	4.22217	1.0693	0.750412	0.701776
945	11716037_x_at	8733	GPAA1	glycosylphosphatidylinositol anchor attachment protein 1 homolog (yeast)	NM_003801	7.59136	6.84331	7.08732	0.595409	0.705129	1.18428
946	11716038_s_at	123096	SLC25A29	solute carrier family 25, member 29	NM_001039355	6.03001	7.17486	6.42317	2.21123	1.31327	0.593907
947	11716039_a_at	29086	C19orf62	chromosome 19 open reading frame 62	NM_001033549 /// NM_014173	10.4243	9.25491	9.9807	0.444599	0.735279	1.6538
948	11716040_a_at	6193	RPS5	ribosomal protein S5	NM_001009	12.9212	13.1173	12.7067	1.14561	0.861881	0.752331
949	11716041_a_at	5516	PPP2CB	protein phosphatase 2, catalytic subunit, beta isozyme	NM_001009552	10.6139	10.9661	11.1646	1.27643	1.46478	1.14756
950	11716042_x_at	5516	PPP2CB	protein phosphatase 2, catalytic subunit, beta isozyme	NM_001009552	10.7032	10.9363	11.0636	1.17532	1.28377	1.09228
951	11716043_a_at	130074	FAM168B	family with sequence similarity 168, member B	NM_001009993	5.0378	4.8563	5.0378	0.881785	1	1.13406
952	11716044_a_at	130074	FAM168B	family with sequence similarity 168, member B	NM_001009993	9.8996	10.2972	10.0108	1.31729	1.08013	0.819964
953	11716045_s_at	130074	FAM168B	family with sequence similarity 168, member B	NM_001009993	10.1426	10.6968	10.4225	1.46837	1.2141	0.826833
954	11716046_a_at	5863	RGL2	ral guanine nucleotide dissociation stimulator-like 2	NM_004761 /// NR_028387	7.56854	7.56854	7.81585	1	1.18699	1.18699
955	11716047_a_at	8209	C21orf33	chromosome 21 open reading frame 33	NM_004649 /// NM_198155	9.21875	7.51689	9.21875	0.307389	1	3.2532
956	11716048_at	10221	TRIB1	tribbles homolog 1 (Drosophila)	NM_025195	8.50311	9.70821	9.33899	2.30553	1.78494	0.774199
957	11716049_a_at	10221	TRIB1	tribbles homolog 1 (Drosophila)	NM_025195	4.97481	6.36036	4.76126	2.61272	0.862411	0.330082
958	11716050_at	8729	GBF1	golgi brefeldin A resistant guanine nucleotide exchange factor 1	NM_004193	7.10405	7.45253	7.55303	1.27322	1.36508	1.07215
959	11716051_at	3915	LAMC1	laminin, gamma 1 (formerly LAMB2)	NM_002293	9.72804	8.33163	9.76279	0.379873	1.02438	2.69663
960	11716052_s_at	3915	LAMC1	laminin, gamma 1 (formerly LAMB2)	NM_002293	10.6467	9.13768	10.7943	0.35135	1.1077	3.1527
961	11716053_a_at	3915	LAMC1	laminin, gamma 1 (formerly LAMB2)	NM_002293	9.14545	9.3998	9.08201	1.1928	0.956982	0.802301
962	11716054_at	3915	LAMC1	laminin, gamma 1 (formerly LAMB2)	NM_002293	7.17486	5.41382	6.76589	0.295036	0.75316	2.55278
963	11716055_s_at	50861	STMN3	stathmin-like 3	NM_015894	3.2766	3.2634	3.18158	0.990895	0.936263	0.944866
964	11716056_a_at	50861	STMN3	stathmin-like 3	NM_015894	3.83493	3.83493	3.83493	1	1	1
965	11716057_a_at	9343	EFTUD2	elongation factor Tu GTP binding domain containing 2	NM_001142605 /// NM_004247	4.28681	4.28681	4.28681	1	1	1
966	11716058_a_at	9343	EFTUD2	elongation factor Tu GTP binding domain containing 2	NM_001142605 /// NM_004247	9.31022	7.94451	9.0465	0.388043	0.832938	2.14651
967	11716059_x_at	9343	EFTUD2	elongation factor Tu GTP binding domain containing 2	NM_001142605 /// NM_004247	9.25611	8.18527	9.06383	0.47604	0.875219	1.83854
968	11716060_at	10549	PRDX4	peroxiredoxin 4	NM_006406	11.2389	11.1357	11.4535	0.930979	1.16037	1.24639
969	11716061_a_at	26355	FAM162A	family with sequence similarity 162, member A	NM_014367	12.0616	11.6261	11.6037	0.739412	0.728024	0.984599
970	11716062_a_at	3371	TNC	tenascin C	NM_002160	11.448	11.414	12.731	0.976723	2.4334	2.49139
971	11716063_at	3371	TNC	tenascin C	NM_002160	11.7517	11.8703	12.8055	1.08568	2.07595	1.91211
972	11716064_a_at	2542	SLC37A4	solute carrier family 37 (glucose-6-phosphate transporter), member 4	NM_001164277 /// NM_001164278 /// NM_001164279 /// NM_001164280 /// NM_001467	7.34423	6.92759	7.5521	0.749164	1.15498	1.54169
973	11716065_at	2542	SLC37A4	solute carrier family 37 (glucose-6-phosphate transporter), member 4	NM_001164277 /// NM_001164278 /// NM_001164279 /// NM_001164280 /// NM_001467	7.59642	7.07601	7.50642	0.69717	0.939519	1.34762
974	11716066_x_at	2542	SLC37A4	solute carrier family 37 (glucose-6-phosphate transporter), member 4	NM_001164277 /// NM_001164278 /// NM_001164279 /// NM_001164280 /// NM_001467	7.46074	7.08386	7.46074	0.770099	1	1.29853
975	11716067_at	6844	VAMP2	vesicle-associated membrane protein 2 (synaptobrevin 2)	NM_014232	5.78928	6.19954	5.78928	1.32892	1	0.75249
976	11716068_a_at	6844	VAMP2	vesicle-associated membrane protein 2 (synaptobrevin 2)	NM_014232	5.79424	6.24865	5.86551	1.37022	1.05064	0.766765
977	11716069_at	51029	PPPDE1	PPPDE peptidase domain containing 1	NM_016076	9.78013	10.2689	9.95152	1.40323	1.12614	0.802534
978	11716070_a_at	51029	PPPDE1	PPPDE peptidase domain containing 1	NM_016076	7.94002	8.99669	8.45887	2.08013	1.43281	0.688809
979	11716071_s_at	415116	PIM3	pim-3 oncogene	NM_001001852	8.29227	11.0202	9.4895	6.62488	2.29299	0.346118
980	11716072_s_at	526	ATP6V1B2	ATPase, H+ transporting, lysosomal 56/58kDa, V1 subunit B2	NM_001693	9.1184	10.2186	9.07524	2.14377	0.970523	0.452718
981	11716073_a_at	526	ATP6V1B2	ATPase, H+ transporting, lysosomal 56/58kDa, V1 subunit B2	NM_001693	7.38269	8.54365	6.97709	2.23606	0.754922	0.337612
982	11716074_x_at	3281	HSBP1	heat shock factor binding protein 1	NM_001537	9.49665	9.16644	10.0217	0.795417	1.43895	1.80905
983	11716075_a_at	3281	HSBP1	heat shock factor binding protein 1	NM_001537	10.873	10.5717	11.1779	0.811541	1.23536	1.52224
984	11716076_at	3281	HSBP1	heat shock factor binding protein 1	NM_001537	10.7371	10.3722	11.133	0.776538	1.31575	1.69438
985	11716077_x_at	3281	HSBP1	heat shock factor binding protein 1	NM_001537	10.8459	10.5214	11.1516	0.798598	1.23607	1.54781
986	11716078_a_at	60481	ELOVL5	ELOVL family member 5, elongation of long chain fatty acids (FEN1/Elo2, SUR4/Elo3-like,	NM_021814	6.54922	6.90078	6.4799	1.27595	0.953088	0.746966
987	11716079_a_at	57658	CALCOCO1	calcium binding and coiled-coil domain 1	NM_001143682 /// NM_020898 /// NR_026554	6.21575	6.83731	6.59733	1.53854	1.30277	0.846756
988	11716080_a_at	57658	CALCOCO1	calcium binding and coiled-coil domain 1	NM_001143682 /// NM_020898 /// NR_026554	5.27718	5.36322	5.36322	1.06145	1.06145	1
989	11716081_a_at	79084	WDR77	WD repeat domain 77	NM_024102	7.61063	6.99042	7.45253	0.650574	0.896203	1.37756
990	11716082_s_at	79084	WDR77	WD repeat domain 77	NM_024102	8.68455	6.7194	8.47232	0.256113	0.863207	3.37042
991	11716083_a_at	10598	AHSA1	AHA1, activator of heat shock 90kDa protein ATPase homolog 1 (yeast)	NM_012111	10.7801	11.2912	10.9182	1.42514	1.10046	0.772181
992	11716084_at	23451	SF3B1	splicing factor 3b, subunit 1, 155kDa	NM_001005526 /// NM_012433	10.5191	11.0305	10.7288	1.42549	1.15648	0.811281
993	11716085_at	23451	SF3B1	splicing factor 3b, subunit 1, 155kDa	NM_001005526 /// NM_012433	7.99875	8.05615	7.57583	1.04059	0.745912	0.71682
994	11716086_a_at	7837	PXDN	peroxidasin homolog (Drosophila)	NM_012293	5.90271	5.51841	6.12294	0.766149	1.16492	1.52049
995	11716087_s_at	207	AKT1	v-akt murine thymoma viral oncogene homolog 1	NM_001014431 /// NM_001014432 /// NM_005163	7.8734	7.46736	7.98563	0.754691	1.0809	1.43224
996	11716088_s_at	22938	SNW1	SNW domain containing 1	NM_012245	9.36089	9.90161	9.66523	1.4547	1.23486	0.848873
997	11716089_x_at	22938	SNW1	SNW domain containing 1	NM_012245	9.27501	9.734	9.40193	1.37458	1.09196	0.794399
998	11716090_a_at	5553	PRG2	proteoglycan 2, bone marrow (natural killer cell activator, eosinophil granule major ba	NM_002728	4.15628	5.21247	4.15628	2.07943	1	0.480902
999	11716091_x_at	5553	PRG2	proteoglycan 2, bone marrow (natural killer cell activator, eosinophil granule major ba	NM_002728	4.82008	5.59971	4.76675	1.71669	0.963707	0.561376
1000	11716092_x_at	1163	CKS1B	CDC28 protein kinase regulatory subunit 1B	NM_001826 /// NR_024163	9.71937	8.49915	9.12851	0.429218	0.663948	1.54688
1001	11716093_a_at	1316	KLF6	Kruppel-like factor 6	NM_001160124 /// NM_001160125 /// NM_001300 /// NR_027653	9.4892	10.0469	9.81223	1.47191	1.25096	0.84989
1002	11716094_a_at	1316	KLF6	Kruppel-like factor 6	NM_001160124 /// NM_001160125 /// NM_001300 /// NR_027653	6.932	7.71991	7.11019	1.72657	1.13146	0.655325
1003	11716095_s_at	1316	KLF6	Kruppel-like factor 6	NM_001160124 /// NM_001160125 /// NM_001300 /// NR_027653	9.31269	9.8411	9.61009	1.44234	1.22893	0.852037
1004	11716096_a_at	6449	SGTA	small glutamine-rich tetratricopeptide repeat (TPR)-containing, alpha	NM_003021	6.2865	6.19954	6.19954	0.9415	0.9415	1
1005	11716097_a_at	5906	RAP1A	RAP1A, member of RAS oncogene family	NM_001010935 /// NM_002884	9.91462	10.4067	10.0207	1.4065	1.07633	0.765254
1006	11716098_a_at	5906	RAP1A	RAP1A, member of RAS oncogene family	NM_001010935 /// NM_002884	9.22307	9.8457	9.46385	1.53968	1.18163	0.767454
1007	11716099_s_at	5906	RAP1A	RAP1A, member of RAS oncogene family	NM_001010935 /// NM_002884	9.39623	9.93435	9.33351	1.45207	0.957457	0.659374
1008	11716100_a_at	64422	ATG3	ATG3 autophagy related 3 homolog (S. cerevisiae)	NM_022488	9.94909	9.83224	9.79603	0.922199	0.899345	0.975218
1009	11716101_s_at	64422	ATG3	ATG3 autophagy related 3 homolog (S. cerevisiae)	NM_022488	10.9738	10.9738	10.8738	1	0.933038	0.933038
1010	11716102_x_at	64422	ATG3	ATG3 autophagy related 3 homolog (S. cerevisiae)	NM_022488	9.79251	9.76424	9.71821	0.980594	0.949807	0.968604
1011	11716103_a_at	5111	PCNA	proliferating cell nuclear antigen	NM_002592 /// NM_182649	11.0761	8.68589	9.94421	0.190759	0.456328	2.39217
1012	11716104_a_at	9019	MPZL1	myelin protein zero-like 1	NM_001146191 /// NM_003953 /// NM_024569	8.59554	8.54751	8.82771	0.967255	1.1746	1.21436
1013	11716105_a_at	9019	MPZL1	myelin protein zero-like 1	NM_001146191 /// NM_003953 /// NM_024569	9.57339	9.90678	9.89051	1.25997	1.24583	0.988784
1014	11716106_x_at	56993	TOMM22	translocase of outer mitochondrial membrane 22 homolog (yeast)	NM_020243	9.21991	7.92527	8.55136	0.407637	0.629138	1.54338
1015	11716107_a_at	56993	TOMM22	translocase of outer mitochondrial membrane 22 homolog (yeast)	NM_020243	8.91081	8.16571	8.39891	0.596626	0.701299	1.17544
1016	11716108_a_at	7511	XPNPEP1	X-prolyl aminopeptidase (aminopeptidase P) 1, soluble	NM_001167604 /// NM_020383 /// NR_030724	8.78048	8.4689	8.50446	0.805758	0.825865	1.02495
1017	11716109_a_at	5284	PIGR	polymeric immunoglobulin receptor	NM_002644	3.2063	3.17196	3.25129	0.976481	1.03167	1.05652
1018	11716110_s_at	5284	PIGR	polymeric immunoglobulin receptor	NM_002644	5.18983	5.18983	5.16578	1	0.983469	0.983469
1019	11716111_x_at	5284	PIGR	polymeric immunoglobulin receptor	NM_002644	3.07883	3.07883	3.07883	1	1	1
1020	11716112_at	5284	PIGR	polymeric immunoglobulin receptor	NM_002644	4.08926	4.08926	4.08926	1	1	1
1021	11716113_a_at	10617	STAMBP	STAM binding protein	NM_006463 /// NM_201647 /// NM_213622	9.32739	8.0214	9.27439	0.404444	0.963928	2.38334
1022	11716114_x_at	5447	POR	P450 (cytochrome) oxidoreductase	NM_000941	7.65459	8.32384	7.89129	1.59025	1.17829	0.740948
1023	11716115_s_at	677	ZFP36L1	zinc finger protein 36, C3H type-like 1	NM_004926	7.32637	7.77392	7.6749	1.36373	1.27326	0.933663
1024	11716116_at	4726	NDUFS6	NADH dehydrogenase (ubiquinone) Fe-S protein 6, 13kDa (NADH-coenzyme Q reductase)	NM_004553	10.8748	9.60767	10.2571	0.415471	0.651708	1.5686
1025	11716117_at	9601	PDIA4	protein disulfide isomerase family A, member 4	NM_004911	8.76707	8.06382	8.57299	0.614188	0.87413	1.42323
1026	11716118_a_at	9601	PDIA4	protein disulfide isomerase family A, member 4	NM_004911	12.2175	11.9763	12.3502	0.846076	1.09641	1.29588
1027	11716119_x_at	9601	PDIA4	protein disulfide isomerase family A, member 4	NM_004911	10.8959	10.6548	10.981	0.846076	1.06073	1.25371
1028	11716120_a_at	89891	WDR34	WD repeat domain 34	NM_052844	8.26754	6.57803	7.44798	0.310033	0.566615	1.8276
1029	11716121_s_at	8539	API5	apoptosis inhibitor 5	NM_001142930 /// NM_001142931 /// NM_006595 /// NR_024625	9.79012	8.68004	9.48078	0.463267	0.807006	1.74199
1030	11716122_s_at	8539	API5	apoptosis inhibitor 5	NM_001142930 /// NM_001142931 /// NM_006595 /// NR_024625	5.62836	4.64131	5.20294	0.50451	0.744624	1.47594
1031	11716123_a_at	55226	NAT10	N-acetyltransferase 10 (GCN5-related)	NM_001144030 /// NM_024662	6.95992	5.97179	6.50631	0.504129	0.73021	1.44846
1032	11716124_a_at	55226	NAT10	N-acetyltransferase 10 (GCN5-related)	NM_001144030 /// NM_024662	8.23439	7.07287	7.83019	0.447041	0.755656	1.69035
1033	11716125_a_at	7791	ZYX	zyxin	NM_001010972 /// NM_003461	7.61343	7.88979	7.37884	1.21113	0.849923	0.701759
1034	11716126_x_at	7791	ZYX	zyxin	NM_001010972 /// NM_003461	8.39836	8.68589	7.94089	1.22055	0.728261	0.596667
1035	11716127_a_at	573	BAG1	BCL2-associated athanogene	NM_001172415 /// NM_004323	6.40168	8.34352	6.44793	3.84197	1.03258	0.268763
1036	11716128_at	3482	IGF2R	insulin-like growth factor 2 receptor	NM_000876	9.13584	9.45223	9.69307	1.24521	1.47144	1.18168
1037	11716129_at	3482	IGF2R	insulin-like growth factor 2 receptor	NM_000876	9.50149	9.90889	10.0734	1.32629	1.48644	1.12075
1038	11716130_a_at	10272	FSTL3	follistatin-like 3 (secreted glycoprotein)	NM_005860	3.36876	3.66691	3.66691	1.22956	1.22956	1
1039	11716131_s_at	10272	FSTL3	follistatin-like 3 (secreted glycoprotein)	NM_005860	5.27909	5.27909	5.27909	1	1	1
1040	11716132_a_at	10272	FSTL3	follistatin-like 3 (secreted glycoprotein)	NM_005860	7.15812	7.30623	7.15812	1.10812	1	0.902433
1041	11716133_a_at	2475	MTOR	mechanistic target of rapamycin (serine/threonine kinase)	NM_004958	6.83491	6.46317	6.62683	0.772849	0.865686	1.12012
1042	11716134_a_at	2475	MTOR	mechanistic target of rapamycin (serine/threonine kinase)	NM_004958	8.54326	7.8212	8.4044	0.606231	0.908238	1.49817
1043	11716135_a_at	9961	MVP	major vault protein	NM_005115 /// NM_017458	8.63912	7.40224	8.50048	0.42429	0.908376	2.14093
1044	11716136_s_at	55754	TMEM30A	transmembrane protein 30A	NM_001143958 /// NM_018247	9.86188	9.5836	10.056	0.824578	1.14399	1.38736
1045	11716137_a_at	55754	TMEM30A	transmembrane protein 30A	NM_001143958 /// NM_018247	9.02325	8.63717	8.97104	0.765206	0.96446	1.26039
1046	11716138_a_at	55754	TMEM30A	transmembrane protein 30A	NM_001143958 /// NM_018247	6.47832	6.47832	6.47832	1	1	1
1047	11716139_s_at	6611	SMS	spermine synthase	NM_004595	12.6543	12.63	12.0867	0.983327	0.674721	0.686161
1048	11716140_x_at	6611	SMS	spermine synthase	NM_004595	12.7306	12.7071	12.2117	0.983873	0.697913	0.709353
1049	11716141_a_at	10280	SIGMAR1	sigma non-opioid intracellular receptor 1	NM_005866 /// NM_147157	7.0018	5.74023	6.58742	0.41709	0.75034	1.79899
1050	11716142_x_at	10280	SIGMAR1	sigma non-opioid intracellular receptor 1	NM_005866 /// NM_147157	6.98899	6.55704	6.88563	0.741261	0.930866	1.25579
1051	11716143_a_at	10280	SIGMAR1	sigma non-opioid intracellular receptor 1	NM_005866 /// NM_147157	9.50843	8.74537	9.22056	0.589245	0.819111	1.3901
1052	11716144_a_at	10015	PDCD6IP	programmed cell death 6 interacting protein	NM_001162429 /// NM_013374 /// NR_027867 /// NR_027868	7.42078	6.49974	7.22394	0.528128	0.872459	1.65198
1053	11716145_a_at	10015	PDCD6IP	programmed cell death 6 interacting protein	NM_001162429 /// NM_013374 /// NR_027867 /// NR_027868	10.0274	9.36185	9.68211	0.630429	0.787124	1.24855
1054	11716146_x_at	5566	PRKACA	protein kinase, cAMP-dependent, catalytic, alpha	NM_002730 /// NM_207518	4.64513	4.50741	4.56396	0.908953	0.945294	1.03998
1055	11716147_s_at	91782	CHMP7	CHMP family, member 7	NM_152272	8.54751	8.75178	9.10053	1.1521	1.46715	1.27346
1056	11716148_a_at	10758	TRAF3IP2	TRAF3 interacting protein 2	NM_001164281 /// NM_001164282 /// NM_001164283 /// NM_147686 /// NR_028338	9.24457	10.1389	9.51404	1.85875	1.20537	0.648483
1057	11716149_a_at	56937	PMEPA1	prostate transmembrane protein, androgen induced 1	NM_020182 /// NM_199169 /// NM_199170 /// NM_199171	6.55192	7.8428	8.11241	2.44677	2.94953	1.20548
1058	11716150_a_at	56937	PMEPA1	prostate transmembrane protein, androgen induced 1	NM_020182 /// NM_199169 /// NM_199170 /// NM_199171	5.59971	7.86943	7.16819	4.8223	2.96591	0.615041
1059	11716151_a_at	56937	PMEPA1	prostate transmembrane protein, androgen induced 1	NM_020182 /// NM_199169 /// NM_199170 /// NM_199171	6.94496	9.7546	8.85879	7.01108	3.76809	0.537448
1060	11716152_s_at	5048	PAFAH1B1	platelet-activating factor acetylhydrolase 1b, regulatory subunit 1 (45kDa)	NM_000430	10.1339	8.42292	9.89859	0.305446	0.849486	2.78114
1061	11716153_a_at	5048	PAFAH1B1	platelet-activating factor acetylhydrolase 1b, regulatory subunit 1 (45kDa)	NM_000430	9.41336	10.077	9.57059	1.58411	1.11515	0.70396
1062	11716154_x_at	2683	B4GALT1	UDP-Gal:betaGlcNAc beta 1,4- galactosyltransferase, polypeptide 1	NM_001497	7.46365	7.71358	7.20776	1.18915	0.837473	0.70426
1063	11716155_s_at	2683	B4GALT1	UDP-Gal:betaGlcNAc beta 1,4- galactosyltransferase, polypeptide 1	NM_001497	10.3213	10.0914	10.035	0.852719	0.820032	0.961668
1064	11716156_a_at	2683	B4GALT1	UDP-Gal:betaGlcNAc beta 1,4- galactosyltransferase, polypeptide 1	NM_001497	4.01943	3.90519	4.00186	0.923865	0.987893	1.0693
1065	11716157_at	22893	BAHD1	bromo adjacent homology domain containing 1	NM_014952	8.10973	8.49383	8.2691	1.30505	1.1168	0.855754
1066	11716158_a_at	9810	RNF40	ring finger protein 40	NM_014771	9.10668	8.79818	8.96338	0.807482	0.905446	1.12132
1067	11716159_a_at	9810	RNF40	ring finger protein 40	NM_014771	4.94807	4.94807	4.94807	1	1	1
1068	11716160_at	81606	LBH	limb bud and heart development homolog (mouse)	NM_030915	4.93625	6.07846	6.49441	2.20719	2.94478	1.33418
1069	11716161_s_at	81606	LBH	limb bud and heart development homolog (mouse)	NM_030915	6.07778	7.34198	7.51433	2.40195	2.70674	1.12689
1070	11716162_at	81606	LBH	limb bud and heart development homolog (mouse)	NM_030915	6.3879	7.91385	8.13866	2.87976	3.36537	1.16863
1071	11716163_s_at	57019	CIAPIN1	cytokine induced apoptosis inhibitor 1	NM_020313	8.56158	7.58073	8.38701	0.50668	0.886029	1.74869
1072	11716164_x_at	57019	CIAPIN1	cytokine induced apoptosis inhibitor 1	NM_020313	7.63931	6.65095	7.44427	0.504051	0.873546	1.73305
1073	11716165_a_at	4259	MGST3	microsomal glutathione S-transferase 3	NM_004528	11.4021	11.012	11.3491	0.763115	0.963959	1.26319
1074	11716166_x_at	10726	NUDC	nuclear distribution gene C homolog (A. nidulans)	NM_006600	10.1917	9.78552	10.106	0.754638	0.942333	1.24872
1075	11716167_a_at	4599	MX1	myxovirus (influenza virus) resistance 1, interferon-inducible protein p78 (mouse)	NM_001144925 /// NM_001178046 /// NM_002462	4.62433	4.37205	4.71846	0.83957	1.06742	1.27139
1076	11716168_s_at	114932	MRFAP1L1	Morf4 family associated protein 1-like 1	NM_203462	8.97795	7.508	9.16782	0.360994	1.14066	3.15976
1077	11716169_at	25901	CCDC28A	coiled-coil domain containing 28A	NM_015439	7.54813	8.67858	8.01212	2.18927	1.37935	0.630052
1078	11716170_at	84823	LMNB2	lamin B2	NM_032737	6.35568	6.37781	5.53107	1.01546	0.564633	0.556037
1079	11716171_s_at	84823	LMNB2	lamin B2	NM_032737	9.837	9.69932	9.40761	0.908985	0.742576	0.816929
1080	11716172_at	84447	SYVN1	synovial apoptosis inhibitor 1, synoviolin	NM_032431 /// NM_172230	8.42237	9.13484	9.03537	1.63861	1.52944	0.93338
1081	11716173_a_at	5034	P4HB	prolyl 4-hydroxylase, beta polypeptide	NM_000918	10.1038	9.55234	10.073	0.682347	0.978912	1.43463
1082	11716174_s_at	5034	P4HB	prolyl 4-hydroxylase, beta polypeptide	NM_000918	12.6348	12.3264	12.634	0.807528	0.999418	1.23763
1083	11716175_x_at	5034	P4HB	prolyl 4-hydroxylase, beta polypeptide	NM_000918	12.7584	12.3941	12.7017	0.776847	0.961446	1.23763
1084	11716176_s_at	10988	METAP2	methionyl aminopeptidase 2	NM_006838	6.46121	4.20904	5.62916	0.209907	0.561729	2.67608
1085	11716177_a_at	10988	METAP2	methionyl aminopeptidase 2	NM_006838	8.38151	8.15695	8.13501	0.855851	0.842935	0.984909
1086	11716178_s_at	56951	C5orf15	chromosome 5 open reading frame 15	NM_020199	11.0385	10.089	10.9322	0.517796	0.928915	1.79398
1087	11716179_at	56951	C5orf15	chromosome 5 open reading frame 15	NM_020199	8.05434	6.9311	7.85275	0.45906	0.869589	1.89428
1088	11716180_at	84313	VPS25	vacuolar protein sorting 25 homolog (S. cerevisiae)	NM_032353	9.15184	7.90316	9.13849	0.420833	0.990787	2.35435
1089	11716181_x_at	51586	MED15	mediator complex subunit 15	NM_001003891 /// NM_015889	8.09008	8.42166	7.68864	1.2584	0.757102	0.60164
1090	11716182_s_at	214	ALCAM	activated leukocyte cell adhesion molecule	NM_001627	8.50127	7.70946	7.0962	0.577619	0.377602	0.653722
1091	11716183_a_at	214	ALCAM	activated leukocyte cell adhesion molecule	NM_001627	7.24311	6.28835	5.35149	0.51593	0.269504	0.522367
1092	11716184_s_at	214	ALCAM	activated leukocyte cell adhesion molecule	NM_001627	7.96491	6.80081	6.17462	0.446244	0.289116	0.647887
1093	11716185_a_at	214	ALCAM	activated leukocyte cell adhesion molecule	NM_001627	6.61215	5.76653	4.96339	0.556471	0.318913	0.573099
1094	11716186_s_at	214	ALCAM	activated leukocyte cell adhesion molecule	NM_001627	11.1062	10.8697	10.4236	0.848793	0.623033	0.734022
1095	11716187_a_at	10058 /// 79065	ABCB6 /// ATG9A	ATP-binding cassette, sub-family B (MDR/TAP), member 6 /// ATG9 autophagy related 9 hom	NM_001077198 /// NM_005689 /// NM_024085	8.03247	7.81452	8.03247	0.859786	1	1.16308
1096	11716188_s_at	6396	SEC13	SEC13 homolog (S. cerevisiae)	NM_001136232 /// NM_183352 /// NR_024272 /// NR_024273	11.3255	11.3112	11.2464	0.990114	0.946661	0.956113
1097	11716189_x_at	6396	SEC13	SEC13 homolog (S. cerevisiae)	NM_001136232 /// NM_183352 /// NR_024272 /// NR_024273	11.5589	11.7877	11.6435	1.17182	1.06036	0.904884
1098	11716190_a_at	81556	C15orf44	chromosome 15 open reading frame 44	NM_001136043 /// NM_030800	8.17739	7.90686	8.15753	0.829016	0.986332	1.18976
1099	11716191_at	81556	C15orf44	chromosome 15 open reading frame 44	NM_001136043 /// NM_030800	8.37087	8.28614	8.46302	0.94296	1.06596	1.13044
1100	11716192_a_at	29072	SETD2	SET domain containing 2	NM_014159	7.37647	7.53003	7.46074	1.11231	1.06015	0.953109
1101	11716193_s_at	29072	SETD2	SET domain containing 2	NM_014159	9.03404	9.46385	9.28731	1.34706	1.19191	0.884823
1102	11716194_a_at	29072	SETD2	SET domain containing 2	NM_014159	5.13477	4.82008	4.82008	0.804027	0.804027	1
1103	11716195_a_at	3397	ID1	inhibitor of DNA binding 1, dominant negative helix-loop-helix protein	NM_002165 /// NM_181353	11.334	8.35972	7.49683	0.127249	0.0699682	0.549851
1104	11716196_x_at	3397	ID1	inhibitor of DNA binding 1, dominant negative helix-loop-helix protein	NM_002165 /// NM_181353	12.4316	8.89024	8.02736	0.085889	0.0472262	0.549851
1105	11716197_a_at	79602	ADIPOR2	adiponectin receptor 2	NM_024551	4.82008	5.09493	4.75193	1.20986	0.953856	0.788402
1106	11716198_a_at	92912	UBE2Q2	ubiquitin-conjugating enzyme E2Q family member 2	NM_001145335 /// NM_173469	4.53226	4.38616	4.46455	0.903695	0.954153	1.05584
1107	11716199_x_at	92912	UBE2Q2	ubiquitin-conjugating enzyme E2Q family member 2	NM_001145335 /// NM_173469	5.59971	5.1522	5.11786	0.733308	0.716058	0.976477
1108	11716200_s_at	92912	UBE2Q2	ubiquitin-conjugating enzyme E2Q family member 2	NM_001145335 /// NM_173469	8.99009	8.52739	8.69846	0.725629	0.81698	1.12589
1109	11716201_x_at	23761	PISD	phosphatidylserine decarboxylase	NM_014338	5.35149	5.77694	5.3033	1.34299	0.96715	0.720145
1110	11716202_a_at	5213	PFKM	phosphofructokinase, muscle	NM_000289 /// NM_001166686 /// NM_001166687 /// NM_001166688	9.22684	9.25147	9.4995	1.01722	1.20803	1.18759
1111	11716203_a_at	4256	MGP	matrix Gla protein	NM_000900 /// NM_001190839	7.41519	5.13331	5.9187	0.205629	0.354414	1.72356
1112	11716204_a_at	439	ASNA1	arsA arsenite transporter, ATP-binding, homolog 1 (bacterial)	NM_004317	7.9877	7.3454	7.67622	0.64069	0.805817	1.25773
1113	11716205_a_at	4702	NDUFA8	NADH dehydrogenase (ubiquinone) 1 alpha subcomplex, 8, 19kDa	NM_014222	11.3843	10.7516	11.4785	0.644956	1.06746	1.65508
1114	11716206_a_at	2746	GLUD1	glutamate dehydrogenase 1	NM_005271	9.64787	9.70212	9.44882	1.03832	0.871127	0.838978
1115	11716207_s_at	2746 /// 2747	GLUD1 /// GLUD2	glutamate dehydrogenase 1 /// glutamate dehydrogenase 2	NM_005271 /// NM_012084	8.32312	8.38016	8.25342	1.04033	0.952839	0.9159
1116	11716208_s_at	2746	GLUD1	glutamate dehydrogenase 1	NM_005271	7.5719	7.64981	7.5719	1.05548	1	0.947435
1117	11716209_a_at	51160	VPS28	vacuolar protein sorting 28 homolog (S. cerevisiae)	NM_016208 /// NM_183057	9.1376	8.70407	9.21875	0.740451	1.05786	1.42867
1118	11716210_at	10370	CITED2	Cbp/p300-interacting transactivator, with Glu/Asp-rich carboxy-terminal domain, 2	NM_001168388 /// NM_001168389 /// NM_006079	8.88503	9.18496	8.87496	1.23109	0.993046	0.80664
1119	11716211_a_at	11112	HIBADH	3-hydroxyisobutyrate dehydrogenase	NM_152740	7.43874	6.68906	7.58264	0.594736	1.10489	1.85779
1120	11716212_a_at	11112	HIBADH	3-hydroxyisobutyrate dehydrogenase	NM_152740	7.94388	7.09971	8.07742	0.557033	1.09698	1.96933
1121	11716213_a_at	23654	PLXNB2	plexin B2	NM_012401	8.21051	8.19061	8.38356	0.986306	1.12745	1.1431
1122	11716214_a_at	9129	PRPF3	PRP3 pre-mRNA processing factor 3 homolog (S. cerevisiae)	NM_004698	7.6426	7.97087	7.72589	1.25551	1.05943	0.843827
1123	11716215_at	1874	E2F4	E2F transcription factor 4, p107/p130-binding	NM_001950	8.8439	8.47202	8.66943	0.772778	0.88609	1.14663
1124	11716216_at	1874	E2F4	E2F transcription factor 4, p107/p130-binding	NM_001950	5.99608	5.99608	5.99608	1	1	1
1125	11716217_a_at	5564	PRKAB1	protein kinase, AMP-activated, beta 1 non-catalytic subunit	NM_006253	5.64076	5.9187	5.9187	1.21246	1.21246	1
1126	11716218_s_at	5564	PRKAB1	protein kinase, AMP-activated, beta 1 non-catalytic subunit	NM_006253	7.47436	7.76261	7.71538	1.22116	1.18182	0.967788
1127	11716219_a_at	1965	EIF2S1	eukaryotic translation initiation factor 2, subunit 1 alpha, 35kDa	NM_004094	9.19597	8.38398	8.9026	0.569597	0.815991	1.43258
1128	11716220_x_at	1965	EIF2S1	eukaryotic translation initiation factor 2, subunit 1 alpha, 35kDa	NM_004094	9.69202	8.79797	9.24883	0.538102	0.735504	1.36685
1129	11716221_at	1965	EIF2S1	eukaryotic translation initiation factor 2, subunit 1 alpha, 35kDa	NM_004094	8.97392	8.74873	8.97392	0.855483	1	1.16893
1130	11716222_a_at	6035	RNASE1	ribonuclease, RNase A family, 1 (pancreatic)	NM_002933 /// NM_198232 /// NM_198234 /// NM_198235	6.65169	6.87882	6.34269	1.1705	0.807202	0.689622
1131	11716223_a_at	23480	SEC61G	Sec61 gamma subunit	NM_001012456 /// NM_014302	13.3414	13.0815	13.1703	0.8352	0.88817	1.06342
1132	11716224_a_at	9793	CKAP5	cytoskeleton associated protein 5	NM_001008938 /// NM_014756	8.78755	7.42201	8.36977	0.388087	0.748576	1.92889
1133	11716225_a_at	51474	LIMA1	LIM domain and actin binding 1	NM_001113546 /// NM_001113547 /// NM_016357	3.66691	3.66691	3.66691	1	1	1
1134	11716226_a_at	51474	LIMA1	LIM domain and actin binding 1	NM_001113546 /// NM_001113547 /// NM_016357	8.89833	9.93846	9.20937	2.05641	1.2406	0.603283
1135	11716227_a_at	9526	MPDU1	mannose-P-dolichol utilization defect 1	NM_004870 /// NR_024603	8.69825	6.12016	7.78241	0.167463	0.530035	3.16509
1136	11716228_x_at	9526	MPDU1	mannose-P-dolichol utilization defect 1	NM_004870 /// NR_024603	8.16738	5.71567	7.34541	0.182793	0.565668	3.09458
1137	11716229_s_at	56900	TMEM167B	transmembrane protein 167B	NM_020141	7.74868	8.04162	7.51028	1.22513	0.847683	0.69191
1138	11716230_s_at	56900	TMEM167B	transmembrane protein 167B	NM_020141	4.58945	4.58945	4.58945	1	1	1
1139	11716231_s_at	56900	TMEM167B	transmembrane protein 167B	NM_020141	9.85054	10.8661	10.6061	2.02171	1.68833	0.835101
1140	11716232_at	56998	CTNNBIP1	catenin, beta interacting protein 1	NM_001012329 /// NM_020248	6.13257	6.49974	7.10092	1.28981	1.9566	1.51696
1141	11716233_a_at	56998	CTNNBIP1	catenin, beta interacting protein 1	NM_001012329 /// NM_020248	5.06661	5.06661	5.27845	1	1.15816	1.15816
1142	11716234_s_at	56998	CTNNBIP1	catenin, beta interacting protein 1	NM_001012329 /// NM_020248	5.72319	5.72319	5.72319	1	1	1
1143	11716235_a_at	8480	RAE1	RAE1 RNA export 1 homolog (S. pombe)	NM_001015885 /// NM_003610	8.80572	8.70215	8.80572	0.930725	1	1.07443
1144	11716236_s_at	8480	RAE1	RAE1 RNA export 1 homolog (S. pombe)	NM_001015885 /// NM_003610	10.0436	9.87838	10.0049	0.891785	0.97353	1.09166
1145	11716237_s_at	4245	MGAT1	mannosyl (alpha-1,3-)-glycoprotein beta-1,2-N-acetylglucosaminyltransferase	NM_001114617 /// NM_001114618 /// NM_001114619 /// NM_001114620 /// NM_002406	8.78494	8.88988	8.95175	1.07545	1.12257	1.04382
1146	11716238_at	392	ARHGAP1	Rho GTPase activating protein 1	NM_004308	9.13825	8.13112	8.8204	0.497535	0.802263	1.61247
1147	11716239_s_at	150786 /// 5870 /// 84084	LOC150786 /// RAB6A /// RAB6C	RAB6C-like /// RAB6A, member RAS oncogene family /// RAB6C, member RAS oncogene family	NM_001077637 /// NM_002869 /// NM_032144 /// NM_198896	8.57046	8.78202	8.87048	1.15794	1.23116	1.06324
1148	11716240_at	5870	RAB6A	RAB6A, member RAS oncogene family	NM_002869 /// NM_198896	5.62916	5.62916	5.59662	1	0.977696	0.977696
1149	11716241_x_at	5870	RAB6A	RAB6A, member RAS oncogene family	NM_002869 /// NM_198896	5.67694	5.67694	5.6444	1	0.977696	0.977696
1150	11716242_a_at	23481	PES1	pescadillo homolog 1, containing BRCT domain (zebrafish)	NM_014303 /// NR_036550	7.79579	7.25575	7.16775	0.687751	0.647052	0.940823
1151	11716243_a_at	84988	PPP1R16A	protein phosphatase 1, regulatory (inhibitor) subunit 16A	NM_032902	7.74926	6.88713	6.95996	0.550137	0.578625	1.05178
1152	11716244_s_at	10163	WASF2	WAS protein family, member 2	NM_006990	7.47449	7.43318	7.0333	0.97177	0.736524	0.75792
1153	11716245_at	10163	WASF2	WAS protein family, member 2	NM_006990	7.13777	7.37516	7.13777	1.17885	1	0.848281
1154	11716246_at	10163	WASF2	WAS protein family, member 2	NM_006990	5.48629	5.48629	5.48629	1	1	1
1155	11716247_s_at	7155	TOP2B	topoisomerase (DNA) II beta 180kDa	NM_001068	10.9022	10.4414	11.327	0.726551	1.34232	1.84752
1156	11716248_a_at	54732	TMED9	transmembrane emp24 protein transport domain containing 9	NM_017510	10.3971	10.8876	10.73	1.40491	1.25952	0.896514
1157	11716249_x_at	54732	TMED9	transmembrane emp24 protein transport domain containing 9	NM_017510	11.0388	11.3957	11.2364	1.28066	1.14681	0.895485
1158	11716250_a_at	23543	RBFOX2	RNA binding protein, fox-1 homolog (C. elegans) 2	NM_001031695 /// NM_001082576 /// NM_001082577 /// NM_001082578 /// NM_001082579 /// NM	8.38753	8.11284	8.11284	0.826628	0.826628	1
1159	11716251_x_at	23543	RBFOX2	RNA binding protein, fox-1 homolog (C. elegans) 2	NM_001031695 /// NM_001082576 /// NM_001082577 /// NM_001082578 /// NM_001082579 /// NM	8.05434	7.86255	7.91385	0.875519	0.907207	1.03619
1160	11716252_a_at	23543	RBFOX2	RNA binding protein, fox-1 homolog (C. elegans) 2	NM_001031695 /// NM_001082576 /// NM_001082577 /// NM_001082578 /// NM_001082579 /// NM	5.24151	5.24151	5.24151	1	1	1
1161	11716253_a_at	23543	RBFOX2	RNA binding protein, fox-1 homolog (C. elegans) 2	NM_001031695 /// NM_001082576 /// NM_001082577 /// NM_001082578 /// NM_001082579 /// NM	7.4685	7.4685	7.51433	1	1.03228	1.03228
1162	11716254_s_at	23543	RBFOX2	RNA binding protein, fox-1 homolog (C. elegans) 2	NM_001031695 /// NM_001082576 /// NM_001082577 /// NM_001082578 /// NM_001082579 /// NM	9.15184	9.15184	9.26693	1	1.08304	1.08304
1163	11716255_a_at	1889	ECE1	endothelin converting enzyme 1	NM_001113347 /// NM_001113348 /// NM_001113349 /// NM_001397	8.98478	8.12324	9.53623	0.550365	1.46556	2.66289
1164	11716256_x_at	1889	ECE1	endothelin converting enzyme 1	NM_001113347 /// NM_001113348 /// NM_001113349 /// NM_001397	8.56267	7.34719	8.92392	0.43063	1.28453	2.98292
1165	11716257_s_at	473	RERE	arginine-glutamic acid dipeptide (RE) repeats	NM_001042681 /// NM_001042682 /// NM_012102	5.95877	6.21904	5.82059	1.1977	0.908664	0.758674
1166	11716258_at	6009	RHEB	Ras homolog enriched in brain	NM_005614	9.23827	8.46826	8.45187	0.586414	0.579791	0.988706
1167	11716259_at	6009	RHEB	Ras homolog enriched in brain	NM_005614	6.10536	6.77901	6.23827	1.5951	1.0965	0.68742
1168	11716260_s_at	6009	RHEB	Ras homolog enriched in brain	NM_005614	12.6826	12.5628	12.3508	0.920314	0.794594	0.863394
1169	11716261_a_at	163	AP2B1	adaptor-related protein complex 2, beta 1 subunit	NM_001030006 /// NM_001282	9.40548	7.89372	8.73676	0.350682	0.629063	1.79383
1170	11716262_a_at	163	AP2B1	adaptor-related protein complex 2, beta 1 subunit	NM_001030006 /// NM_001282	6.56657	4.82008	5.84532	0.298028	0.606573	2.03529
1171	11716263_s_at	23484	LEPROTL1	leptin receptor overlapping transcript-like 1	NM_001128208 /// NM_015344	8.94026	8.08336	9.02743	0.552141	1.06229	1.92394
1172	11716264_at	23484	LEPROTL1	leptin receptor overlapping transcript-like 1	NM_001128208 /// NM_015344	7.21749	6.64671	7.21749	0.673254	1	1.48532
1173	11716265_a_at	7319	UBE2A	ubiquitin-conjugating enzyme E2A (RAD6 homolog)	NM_003336 /// NM_181762 /// NM_181777	9.97268	9.53364	9.69493	0.737625	0.824873	1.11828
1174	11716266_s_at	7319	UBE2A	ubiquitin-conjugating enzyme E2A (RAD6 homolog)	NM_003336 /// NM_181762 /// NM_181777	10.7107	10.3552	10.7349	0.7816	1.01696	1.30113
1175	11716267_at	203	AK1	adenylate kinase 1	NM_000476	7.84649	7.84649	7.84649	1	1	1
1176	11716268_at	203	AK1	adenylate kinase 1	NM_000476	8.97104	8.08206	8.72329	0.539995	0.842206	1.55966
1177	11716269_s_at	200185	KRTCAP2	keratinocyte associated protein 2	NM_173852	10.678	10.5668	10.9291	0.925849	1.19009	1.28541
1178	11716270_a_at	81892	C14orf156	chromosome 14 open reading frame 156	NM_031210	11.5323	10.3875	11.0482	0.45224	0.714932	1.58087
1179	11716271_at	5434	POLR2E	polymerase (RNA) II (DNA directed) polypeptide E, 25kDa	NM_002695	6.77124	5.54926	6.33079	0.428692	0.736905	1.71896
1180	11716272_a_at	5434	POLR2E	polymerase (RNA) II (DNA directed) polypeptide E, 25kDa	NM_002695	8.91037	8.06127	8.47503	0.555129	0.739518	1.33216
1181	11716273_x_at	5434	POLR2E	polymerase (RNA) II (DNA directed) polypeptide E, 25kDa	NM_002695	9.43331	8.78639	8.96336	0.638645	0.72199	1.1305
1182	11716274_a_at	2029	ENSA	endosulfine alpha	NM_004436 /// NM_207042 /// NM_207043 /// NM_207044 /// NM_207045 /// NM_207046 /// NM_	8.96237	6.85502	8.69868	0.232074	0.832958	3.5892
1183	11716275_a_at	23468	CBX5	chromobox homolog 5	NM_001127321 /// NM_001127322 /// NM_012117	5.31574	4.6488	4.88243	0.629842	0.740563	1.17579
1184	11716276_a_at	23468	CBX5	chromobox homolog 5	NM_001127321 /// NM_001127322 /// NM_012117	10.1333	8.06366	9.50576	0.23821	0.647257	2.71716
1185	11716277_a_at	23468	CBX5	chromobox homolog 5	NM_001127321 /// NM_001127322 /// NM_012117	7.46381	4.97948	6.92684	0.178707	0.689218	3.85669
1186	11716278_s_at	23468	CBX5	chromobox homolog 5	NM_001127321 /// NM_001127322 /// NM_012117	8.29639	7.11019	7.63537	0.43946	0.632429	1.4391
1187	11716279_x_at	23468	CBX5	chromobox homolog 5	NM_001127321 /// NM_001127322 /// NM_012117	7.94551	6.13313	7.46619	0.284721	0.717316	2.51936
1188	11716280_a_at	23468	CBX5	chromobox homolog 5	NM_001127321 /// NM_001127322 /// NM_012117	5.32677	4.15628	4.34855	0.44427	0.507605	1.14256
1189	11716281_a_at	80781	COL18A1	collagen, type XVIII, alpha 1	NM_030582 /// NM_130444 /// NM_130445	4.667	4.71745	4.48216	1.03559	0.879749	0.849514
1190	11716282_s_at	5045	FURIN	furin (paired basic amino acid cleaving enzyme)	NM_002569	7.34719	7.34719	7.48242	1	1.09826	1.09826
1191	11716283_at	11044	PAPD7	PAP associated domain containing 7	NM_001171805 /// NM_001171806 /// NM_006999	9.88061	10.3844	9.89203	1.41791	1.00794	0.710863
1192	11716284_s_at	2739	GLO1	glyoxalase I	NM_006708	9.97906	9.14931	9.97849	0.562627	0.999607	1.77668
1193	11716285_a_at	9341	VAMP3	vesicle-associated membrane protein 3 (cellubrevin)	NM_004781	8.36625	7.42979	8.2151	0.522512	0.900527	1.72346
1194	11716286_at	9341	VAMP3	vesicle-associated membrane protein 3 (cellubrevin)	NM_004781	11.0487	10.4438	10.9587	0.65753	0.93951	1.42885
1195	11716287_at	10567	RABAC1	Rab acceptor 1 (prenylated)	NM_006423	10.3936	10.6876	10.6769	1.2261	1.217	0.992579
1196	11716288_s_at	23344	ESYT1	extended synaptotagmin-like protein 1	NM_001184796 /// NM_015292	10.2544	9.25099	9.83246	0.498811	0.746407	1.49637
1197	11716289_a_at	2647	BLOC1S1	biogenesis of lysosomal organelles complex-1, subunit 1	NM_001487	8.49848	7.81961	8.18567	0.624652	0.805068	1.28883
1198	11716290_a_at	29093	MRPL22	mitochondrial ribosomal protein L22	NM_001014990 /// NM_014180	3.73826	3.73826	3.73826	1	1	1
1199	11716291_s_at	10949	HNRNPA0	heterogeneous nuclear ribonucleoprotein A0	NM_006805	9.4219	8.14207	9.06113	0.411845	0.778749	1.89088
1200	11716292_a_at	2539	G6PD	glucose-6-phosphate dehydrogenase	NM_000402 /// NM_001042351	7.47433	7.14481	7.46715	0.795803	0.995039	1.25036
1201	11716293_x_at	2539	G6PD	glucose-6-phosphate dehydrogenase	NM_000402 /// NM_001042351	7.41608	6.95403	7.23355	0.725953	0.881158	1.2138
1202	11716294_a_at	833	CARS	cysteinyl-tRNA synthetase	NM_001014437 /// NM_001194997 /// NM_001751 /// NM_139273 /// NR_036542	9.46738	9.58338	9.39154	1.08373	0.94879	0.875488
1203	11716295_at	2319	FLOT2	flotillin 2	NM_004475	7.94112	7.77803	8.02958	0.893114	1.06324	1.19048
1204	11716296_at	2319	FLOT2	flotillin 2	NM_004475	4.58307	4.40631	4.58945	0.88469	1.00443	1.13535
1205	11716297_a_at	1209	CLPTM1	cleft lip and palate associated transmembrane protein 1	NM_001294	7.05701	6.91281	6.91281	0.904876	0.904876	1
1206	11716298_x_at	1209	CLPTM1	cleft lip and palate associated transmembrane protein 1	NM_001294	7.90183	7.94345	7.75203	1.02927	0.901373	0.87574
1207	11716299_a_at	3685	ITGAV	integrin, alpha V (vitronectin receptor, alpha polypeptide, antigen CD51)	NM_001144999 /// NM_001145000 /// NM_002210	3.83493	3.09554	4.00152	0.598991	1.1224	1.87382
1208	11716300_x_at	3685	ITGAV	integrin, alpha V (vitronectin receptor, alpha polypeptide, antigen CD51)	NM_001144999 /// NM_001145000 /// NM_002210	6.81144	6.07667	6.97445	0.600914	1.11962	1.8632
1209	11716301_a_at	3685	ITGAV	integrin, alpha V (vitronectin receptor, alpha polypeptide, antigen CD51)	NM_001144999 /// NM_001145000 /// NM_002210	4.94807	4.94807	4.94807	1	1	1
1210	11716302_s_at	2180	ACSL1	acyl-CoA synthetase long-chain family member 1	NM_001995	9.10948	10.525	10.6825	2.66757	2.97538	1.11539
1211	11716303_s_at	6431	SRSF6	serine/arginine-rich splicing factor 6	NM_006275 /// NR_034009	9.594	9.80331	9.40374	1.15614	0.876448	0.758083
1212	11716304_a_at	84836	ABHD14B	abhydrolase domain containing 14B	NM_001146314 /// NM_032750 /// NR_027476	6.66524	6.66524	6.37623	1	0.818464	0.818464
1213	11716305_at	25814	ATXN10	ataxin 10	NM_001167621 /// NM_013236	6.85299	6.38883	6.4121	0.724894	0.736683	1.01626
1214	11716306_a_at	25814	ATXN10	ataxin 10	NM_001167621 /// NM_013236	9.49529	8.78951	9.65977	0.613113	1.12076	1.82798
1215	11716307_at	10975	UQCR11	ubiquinol-cytochrome c reductase, complex III subunit XI	NM_006830	7.00543	6.92077	6.92077	0.943008	0.943008	1
1216	11716308_s_at	79901	CYBRD1	cytochrome b reductase 1	NM_001127383 /// NM_024843	9.15775	10.1899	10.1495	2.04506	1.98863	0.972407
1217	11716309_a_at	79901	CYBRD1	cytochrome b reductase 1	NM_001127383 /// NM_024843	6.51162	7.12405	7.18152	1.52883	1.59096	1.04064
1218	11716310_a_at	79901	CYBRD1	cytochrome b reductase 1	NM_001127383 /// NM_024843	5.79069	5.79069	5.768	1	0.984395	0.984395
1219	11716311_x_at	27258	LSM3	LSM3 homolog, U6 small nuclear RNA associated (S. cerevisiae)	NM_014463	10.8377	10.1791	10.343	0.633478	0.709684	1.1203
1220	11716312_at	54460	MRPS21	mitochondrial ribosomal protein S21	NM_018997 /// NM_031901	6.89873	7.09971	7.28163	1.14949	1.30397	1.13439
1221	11716313_x_at	54460	MRPS21	mitochondrial ribosomal protein S21	NM_018997 /// NM_031901	9.35056	9.05161	9.38233	0.812844	1.02227	1.25764
1222	11716314_at	29088	MRPL15	mitochondrial ribosomal protein L15	NM_014175	5.24772	5.24772	5.0808	1	0.890739	0.890739
1223	11716315_at	29088	MRPL15	mitochondrial ribosomal protein L15	NM_014175	9.85044	7.67009	9.4221	0.220622	0.74312	3.36829
1224	11716316_x_at	9266	CYTH2	cytohesin 2	NM_004228 /// NM_017457	7.03518	7.14798	7.03518	1.08133	1	0.924791
1225	11716317_at	9266	CYTH2	cytohesin 2	NM_004228 /// NM_017457	6.37781	5.57361	6.15411	0.572679	0.856363	1.49536
1226	11716318_x_at	5605	MAP2K2	mitogen-activated protein kinase kinase 2	NM_030662	8.71288	8.98356	8.82494	1.20638	1.08077	0.895877
1227	11716319_at	3476	IGBP1	immunoglobulin (CD79A) binding protein 1	NM_001551	9.71595	10.6356	9.78612	1.8916	1.04984	0.554998
1228	11716320_x_at	6189	RPS3A	ribosomal protein S3A	NM_001006	13.613	13.7537	13.5963	1.10242	0.988502	0.896664
1229	11716321_a_at	55739	CARKD	carbohydrate kinase domain containing	NM_018210	9.11329	8.85329	9.51299	0.835087	1.31923	1.57975
1230	11716322_s_at	112464	PRKCDBP	protein kinase C, delta binding protein	NM_145040	10.4691	7.43048	9.85823	0.121698	0.654797	5.38052
1231	11716323_at	23463	ICMT	isoprenylcysteine carboxyl methyltransferase	NM_012405	8.58306	7.12943	8.50048	0.365103	0.944371	2.58659
1232	11716324_a_at	23463	ICMT	isoprenylcysteine carboxyl methyltransferase	NM_012405	8.25657	6.18904	7.59138	0.238568	0.630608	2.6433
1233	11716325_a_at	1195	CLK1	CDC-like kinase 1	NM_001162407 /// NM_004071 /// NR_027855 /// NR_027856	7.86677	9.90801	7.92971	4.116	1.0446	0.253789
1234	11716326_a_at	2697	GJA1	gap junction protein, alpha 1, 43kDa	NM_000165	5.89027	5.93867	5.79424	1.03412	0.935603	0.904735
1235	11716327_x_at	2697	GJA1	gap junction protein, alpha 1, 43kDa	NM_000165	4.49142	5.39043	4.43329	1.86479	0.960515	0.515079
1236	11716328_a_at	2697	GJA1	gap junction protein, alpha 1, 43kDa	NM_000165	6.28477	6.66655	6.13941	1.30295	0.904156	0.693931
1237	11716329_s_at	2697	GJA1	gap junction protein, alpha 1, 43kDa	NM_000165	11.806	12.8127	12.4013	2.00924	1.51081	0.751931
1238	11716330_a_at	10049	DNAJB6	DnaJ (Hsp40) homolog, subfamily B, member 6	NM_005494 /// NM_058246	6.92446	5.42128	6.57733	0.352776	0.786145	2.22846
1239	11716331_a_at	10049	DNAJB6	DnaJ (Hsp40) homolog, subfamily B, member 6	NM_005494 /// NM_058246	8.9145	7.41085	8.60298	0.352662	0.805796	2.2849
1240	11716332_a_at	6158	RPL28	ribosomal protein L28	NM_000991 /// NM_001136134 /// NM_001136135 /// NM_001136136 /// NM_001136137	8.73512	10.3425	9.11155	3.047	1.29813	0.426036
1241	11716333_x_at	6158	RPL28	ribosomal protein L28	NM_000991 /// NM_001136134 /// NM_001136135 /// NM_001136136 /// NM_001136137	13.3058	13.8169	13.4728	1.42507	1.12265	0.787787
1242	11716334_a_at	9978	RBX1	ring-box 1, E3 ubiquitin protein ligase	NM_014248	10.7365	9.55298	10.3813	0.440266	0.781738	1.7756
1243	11716335_x_at	9978	RBX1	ring-box 1, E3 ubiquitin protein ligase	NM_014248	9.74286	8.45934	9.46973	0.410793	0.827522	2.01445
1244	11716336_a_at	5546	PRCC	papillary renal cell carcinoma (translocation-associated)	NM_005973	8.0214	7.53597	8.0214	0.71428	1	1.40001
1245	11716337_s_at	3638	INSIG1	insulin induced gene 1	NM_005542 /// NM_198336 /// NM_198337	10.3318	12.6722	13.1183	5.0646	6.89939	1.36228
1246	11716338_a_at	3638	INSIG1	insulin induced gene 1	NM_005542 /// NM_198336 /// NM_198337	8.69939	11.8679	11.7219	8.99091	8.1259	0.90379
1247	11716339_a_at	3638	INSIG1	insulin induced gene 1	NM_005542 /// NM_198336 /// NM_198337	8.28723	11.1518	11.3441	7.28294	8.32137	1.14258
1248	11716340_a_at	4724	NDUFS4	NADH dehydrogenase (ubiquinone) Fe-S protein 4, 18kDa (NADH-coenzyme Q reductase)	NM_002495	10.8535	10.721	10.9083	0.912189	1.03868	1.13866
1249	11716341_s_at	1942	EFNA1	ephrin-A1	NM_004428 /// NM_182685	5.43481	5.96563	5.32806	1.44475	0.928678	0.642796
1250	11716342_s_at	23420 /// 283820 /// 408050	NOMO1 /// NOMO2 /// NOMO3	NODAL modulator 1 /// NODAL modulator 2 /// NODAL modulator 3	NM_001004060 /// NM_001004067 /// NM_014287 /// NM_173614	10.7943	10.819	11.1449	1.01731	1.27508	1.25339
1251	11716343_a_at	3728	JUP	junction plakoglobin	NM_002230 /// NM_021991	6.34138	6.53646	6.34138	1.14479	1	0.873521
1252	11716344_a_at	85364	ZCCHC3	zinc finger, CCHC domain containing 3	NM_033089	6.95992	6.95992	6.95992	1	1	1
1253	11716345_a_at	25825	BACE2	beta-site APP-cleaving enzyme 2	NM_012105 /// NM_138991 /// NM_138992	8.20698	8.67565	8.17735	1.38384	0.979668	0.707936
1254	11716346_at	9813	KIAA0494	KIAA0494	NM_014774	6.7481	6.8568	6.56021	1.07825	0.877886	0.814175
1255	11716347_a_at	9813	KIAA0494	KIAA0494	NM_014774	5.13635	5.13635	5.13635	1	1	1
1256	11716348_s_at	9813	KIAA0494	KIAA0494	NM_014774	6.42335	6.42335	6.42335	1	1	1
1257	11716349_a_at	54867	TMEM214	transmembrane protein 214	NM_001083590 /// NM_017727	7.54312	7.8339	7.8339	1.2233	1.2233	1
1258	11716350_a_at	3336	HSPE1	heat shock 10kDa protein 1 (chaperonin 10)	NM_002157	8.08919	7.75373	7.86612	0.792529	0.856737	1.08102
1259	11716351_s_at	3336	HSPE1	heat shock 10kDa protein 1 (chaperonin 10)	NM_002157	11.4844	10.2088	10.8876	0.413055	0.661222	1.60081
1260	11716352_a_at	10953	TOMM34	translocase of outer mitochondrial membrane 34	NM_006809	9.9967	9.67421	9.61009	0.79969	0.764925	0.956527
1261	11716353_x_at	10948	STARD3	StAR-related lipid transfer (START) domain containing 3	NM_001165937 /// NM_001165938 /// NM_006804	7.72522	8.26285	7.84896	1.45158	1.08956	0.750599
1262	11716354_a_at	126328	NDUFA11	NADH dehydrogenase (ubiquinone) 1 alpha subcomplex, 11, 14.7kDa	NM_001193375 /// NM_175614 /// NR_034166	12.1388	10.7181	11.6163	0.373533	0.696192	1.8638
1263	11716355_s_at	126328	NDUFA11	NADH dehydrogenase (ubiquinone) 1 alpha subcomplex, 11, 14.7kDa	NM_001193375 /// NM_175614 /// NR_034166	11.6182	9.96249	11.152	0.317378	0.723842	2.28069
1264	11716356_at	153339	TMEM167A	transmembrane protein 167A	NM_174909	9.12432	10.0969	9.69318	1.96238	1.48336	0.755896
1265	11716357_a_at	197	AHSG	alpha-2-HS-glycoprotein	NM_001622	6.14583	6.31276	6.08571	1.12266	0.95918	0.854379
1266	11716358_s_at	9055	PRC1	protein regulator of cytokinesis 1	NM_003981 /// NM_199413 /// NM_199414	11.1151	8.92656	9.76719	0.219367	0.392847	1.79082
1267	11716359_a_at	84191	FAM96A	family with sequence similarity 96, member A	NM_001014812 /// NM_032231	8.81736	8.40298	8.71729	0.750345	0.932988	1.24341
1268	11716360_a_at	10175	CNIH	cornichon homolog (Drosophila)	NM_005776	11.4834	11.524	11.524	1.02854	1.02854	1
1269	11716361_a_at	11124	FAF1	Fas (TNFRSF6) associated factor 1	NM_007051	3.3829	3.2634	3.21154	0.920506	0.888002	0.964689
1270	11716362_a_at	11124	FAF1	Fas (TNFRSF6) associated factor 1	NM_007051	3.47592	3.47592	3.47592	1	1	1
1271	11716363_x_at	11124	FAF1	Fas (TNFRSF6) associated factor 1	NM_007051	4.70395	4.80906	4.75193	1.07557	1.03382	0.961176
1272	11716364_s_at	440	ASNS	asparagine synthetase (glutamine-hydrolyzing)	NM_001178075 /// NM_001178076 /// NM_001178077 /// NM_001673 /// NM_133436 /// NM_18335	8.79217	8.94883	8.74111	1.11471	0.96523	0.865902
1273	11716365_x_at	440	ASNS	asparagine synthetase (glutamine-hydrolyzing)	NM_001178075 /// NM_001178076 /// NM_001178077 /// NM_001673 /// NM_133436 /// NM_18335	9.77779	9.86289	9.53112	1.06076	0.842838	0.794563
1274	11716366_s_at	10136 /// 23436	CELA3A /// CELA3B	chymotrypsin-like elastase family, member 3A /// chymotrypsin-like elastase family, mem	NM_005747 /// NM_007352	3.66691	3.66691	3.66691	1	1	1
1275	11716367_s_at	54458	PRR13	proline rich 13	NM_001005354 /// NM_018457	10.9582	10.8726	11.0891	0.942392	1.095	1.16194
1276	11716368_x_at	54458	PRR13	proline rich 13	NM_001005354 /// NM_018457	11.8621	11.7305	12.0135	0.912872	1.11071	1.21673
1277	11716369_x_at	6613	SUMO2	SMT3 suppressor of mif two 3 homolog 2 (S. cerevisiae)	NM_001005849 /// NM_006937	12.529	12.3152	12.4659	0.862262	0.957244	1.11015
1278	11716370_x_at	23625	FAM89B	family with sequence similarity 89, member B	NM_001098784 /// NM_001098785 /// NM_152832	8.66991	8.20209	8.42694	0.723055	0.844999	1.16865
1279	11716371_a_at	112936	VPS26B	vacuolar protein sorting 26 homolog B (S. pombe)	NM_052875	6.28835	6.28835	6.28835	1	1	1
1280	11716372_at	112936	VPS26B	vacuolar protein sorting 26 homolog B (S. pombe)	NM_052875	7.53003	7.23355	7.71969	0.81424	1.14049	1.40068
1281	11716373_a_at	5747	PTK2	PTK2 protein tyrosine kinase 2	NM_005607 /// NM_153831	7.63994	7.76261	7.52115	1.08875	0.920962	0.845888
1282	11716374_s_at	5747	PTK2	PTK2 protein tyrosine kinase 2	NM_005607 /// NM_153831	9.46181	9.55809	9.62628	1.06901	1.12076	1.0484
1283	11716375_s_at	5590	PRKCZ	protein kinase C, zeta	NM_001033581 /// NM_001033582 /// NM_002744	4.69928	4.79783	4.69928	1.07069	1	0.933973
1284	11716376_at	5104	SERPINA5	serpin peptidase inhibitor, clade A (alpha-1 antiproteinase, antitrypsin), member 5	NM_000624	4.15628	4.15628	4.15628	1	1	1
1285	11716377_s_at	2896	GRN	granulin	NM_002087	10.1991	10.197	10.1991	0.998592	1	1.00141
1286	11716378_a_at	9804	TOMM20	translocase of outer mitochondrial membrane 20 homolog (yeast)	NM_014765	4.53226	4.5617	4.53226	1.02062	1	0.979796
1287	11716379_s_at	9804	TOMM20	translocase of outer mitochondrial membrane 20 homolog (yeast)	NM_014765	10.3936	10.5145	10.3936	1.08744	1	0.919589
1288	11716380_a_at	25874	BRP44	brain protein 44	NM_001143674 /// NM_015415 /// NR_026550	10.5492	10.5668	10.5668	1.0123	1.0123	1
1289	11716381_x_at	25874	BRP44	brain protein 44	NM_001143674 /// NM_015415 /// NR_026550	10.6259	10.5354	10.628	0.939254	1.00148	1.06625
1290	11716382_a_at	7203	CCT3	chaperonin containing TCP1, subunit 3 (gamma)	NM_001008800 /// NM_005998 /// NR_036564 /// NR_036565	10.7956	9.83075	10.314	0.512322	0.71615	1.39785
1291	11716383_x_at	7203	CCT3	chaperonin containing TCP1, subunit 3 (gamma)	NM_001008800 /// NM_005998 /// NR_036564 /// NR_036565	10.3878	9.33127	9.78554	0.480786	0.658718	1.37009
1292	11716384_at	6347	CCL2	chemokine (C-C motif) ligand 2	NM_002982	7.11019	5.38672	5.72319	0.302819	0.382358	1.26266
1293	11716385_at	7040	TGFB1	transforming growth factor, beta 1	NM_000660	7.8734	8.04342	7.64378	1.12508	0.852861	0.758047
1294	11716386_a_at	26056	RAB11FIP5	RAB11 family interacting protein 5 (class I)	NM_015470	8.81937	10.0313	9.10873	2.31655	1.2221	0.52755
1295	11716387_s_at	9031	BAZ1B	bromodomain adjacent to zinc finger domain, 1B	NM_032408	8.92047	8.4339	8.57486	0.713724	0.786975	1.10263
1296	11716388_a_at	9031	BAZ1B	bromodomain adjacent to zinc finger domain, 1B	NM_032408	7.32286	6.7105	6.7481	0.654125	0.671399	1.02641
1297	11716389_a_at	9031	BAZ1B	bromodomain adjacent to zinc finger domain, 1B	NM_032408	10.1929	9.8291	10.0304	0.777116	0.893492	1.14975
1298	11716390_a_at	23621	BACE1	beta-site APP-cleaving enzyme 1	NM_012104 /// NM_138971 /// NM_138972 /// NM_138973	7.81053	6.55669	7.67046	0.419332	0.907475	2.16409
1299	11716391_a_at	23621	BACE1	beta-site APP-cleaving enzyme 1	NM_012104 /// NM_138971 /// NM_138972 /// NM_138973	6.64832	6.05513	6.31276	0.662875	0.792473	1.19551
1300	11716392_s_at	128	ADH5	alcohol dehydrogenase 5 (class III), chi polypeptide	NM_000671	9.25524	7.57108	8.69868	0.311185	0.679923	2.18495
1301	11716393_x_at	128	ADH5	alcohol dehydrogenase 5 (class III), chi polypeptide	NM_000671	8.90837	7.37383	8.60669	0.345189	0.811305	2.35032
1302	11716394_x_at	128	ADH5	alcohol dehydrogenase 5 (class III), chi polypeptide	NM_000671	10.3442	10.0609	10.1508	0.821733	0.874568	1.0643
1303	11716395_a_at	9289	GPR56	G protein-coupled receptor 56	NM_001145770 /// NM_001145771 /// NM_001145772 /// NM_001145773 /// NM_001145774 /// NM	11.2579	11.9789	11.1527	1.64834	0.929724	0.564037
1304	11716396_a_at	54838	C10orf26	chromosome 10 open reading frame 26	NM_001083913 /// NM_017787	6.07667	6.07667	6.07667	1	1	1
1305	11716397_a_at	8574	AKR7A2	aldo-keto reductase family 7, member A2 (aflatoxin aldehyde reductase)	NM_003689	10.2146	9.4949	9.91612	0.607242	0.813132	1.33906
1306	11716398_a_at	65008	MRPL1	mitochondrial ribosomal protein L1	NM_020236	8.11284	6.56192	7.35896	0.341293	0.593006	1.73753
1307	11716399_at	58476	TP53INP2	tumor protein p53 inducible nuclear protein 2	NM_021202	7.50906	7.6056	7.86477	1.06921	1.27961	1.19678
1308	11716400_at	58476	TP53INP2	tumor protein p53 inducible nuclear protein 2	NM_021202	6.09789	6.24283	6.08874	1.10569	0.993677	0.898696
1309	11716401_a_at	8991	SELENBP1	selenium binding protein 1	NM_003944	5.76946	5.82	5.51513	1.03566	0.83838	0.809514
1310	11716402_at	1979	EIF4EBP2	eukaryotic translation initiation factor 4E binding protein 2	NM_004096	5.84532	5.88634	5.84532	1.02884	1	0.971967
1311	11716403_at	1979	EIF4EBP2	eukaryotic translation initiation factor 4E binding protein 2	NM_004096	5.13635	4.58945	5.13635	0.684493	1	1.46094
1312	11716404_s_at	1979	EIF4EBP2	eukaryotic translation initiation factor 4E binding protein 2	NM_004096	7.24311	7.02044	7.40224	0.856979	1.11662	1.30297
1313	11716405_a_at	5654	HTRA1	HtrA serine peptidase 1	NM_002775	12.2386	12.068	13.7089	0.888485	2.77068	3.11843
1314	11716406_x_at	3965	LGALS9	lectin, galactoside-binding, soluble, 9	NM_002308 /// NM_009587 /// NR_024043	7.00384	7.11019	7.04489	1.0765	1.02886	0.955745
1315	11716407_a_at	4233	MET	met proto-oncogene (hepatocyte growth factor receptor)	NM_000245 /// NM_001127500	6.06796	5.94235	6.03327	0.91662	0.976244	1.06505
1316	11716408_a_at	4233	MET	met proto-oncogene (hepatocyte growth factor receptor)	NM_000245 /// NM_001127500	10.5487	8.82494	9.79699	0.302748	0.59388	1.96163
1317	11716409_at	91461	PKDCC	protein kinase domain containing, cytoplasmic homolog (mouse)	NM_138370	6.49574	5.768	5.768	0.603852	0.603852	1
1318	11716410_at	91461	PKDCC	protein kinase domain containing, cytoplasmic homolog (mouse)	NM_138370	4.82008	4.82008	4.82008	1	1	1
1319	11716411_x_at	6192	RPS4Y1	ribosomal protein S4, Y-linked 1	NM_001008	5.10052	5.36322	5.31629	1.19972	1.16132	0.967996
1320	11716412_s_at	5832	ALDH18A1	aldehyde dehydrogenase 18 family, member A1	NM_001017423 /// NM_002860	9.87902	9.92479	9.90913	1.03224	1.02109	0.989203
1321	11716413_x_at	4493	MT1E	metallothionein 1E	NM_175617	10.3885	9.45835	10.4458	0.524788	1.04047	1.98265
1322	11716414_a_at	4714	NDUFB8	NADH dehydrogenase (ubiquinone) 1 beta subcomplex, 8, 19kDa	NM_005004	10.2572	9.25502	9.83627	0.49925	0.746951	1.49615
1323	11716415_s_at	25956 /// 4714	NDUFB8 /// SEC31B	NADH dehydrogenase (ubiquinone) 1 beta subcomplex, 8, 19kDa /// SEC31 homolog B (S. cer	NM_005004 /// NM_015490	11.7336	10.6635	11.2277	0.476268	0.704206	1.47859
1324	11716416_at	712	C1QA	complement component 1, q subcomponent, A chain	NM_015991	6.30818	6.53407	6.26978	1.1695	0.973734	0.832609
1325	11716417_a_at	7374	UNG	uracil-DNA glycosylase	NM_003362 /// NM_080911	8.16738	8.10833	8.11503	0.959892	0.964362	1.00466
1326	11716418_a_at	6711	SPTBN1	spectrin, beta, non-erythrocytic 1	NM_003128 /// NM_178313	6.33079	5.62648	5.6381	0.613734	0.618699	1.00809
1327	11716419_at	6711	SPTBN1	spectrin, beta, non-erythrocytic 1	NM_003128 /// NM_178313	4.57576	4.13926	4.37205	0.738924	0.868314	1.17511
1328	11716420_s_at	6711	SPTBN1	spectrin, beta, non-erythrocytic 1	NM_003128 /// NM_178313	11.4536	11.2662	11.4901	0.878204	1.02561	1.16785
1329	11716421_at	6711	SPTBN1	spectrin, beta, non-erythrocytic 1	NM_003128 /// NM_178313	7.04614	6.74682	7.10221	0.812637	1.03963	1.27933
1330	11716422_x_at	6711	SPTBN1	spectrin, beta, non-erythrocytic 1	NM_003128 /// NM_178313	6.97911	6.97911	7.0271	1	1.03382	1.03382
1331	11716423_a_at	6711	SPTBN1	spectrin, beta, non-erythrocytic 1	NM_003128 /// NM_178313	5.51812	5.51812	5.51812	1	1	1
1332	11716424_a_at	26025 /// 5098 /// 56097 /// 56098 /// 56099 /// 56100 /// 56101 /// 56102 /// 56103 //	PCDHGA1 /// PCDHGA10 /// PCDHGA11 /// PCDHGA12 /// PCDHGA2 /// PCDHGA3 /// PCDHGA4 /// PCDHGA5 /// PCDHGA6 /// PCDHGA7 /// PCDHGA8 /// PCDHGA9 /// PCDHGB1 /// PCDHGB2 /// PCDHGB3 /// PCDHGB4 /// PCDHGB5 /// PCDHGB6 /// PCDHGB7 /// PCDHGC3 /// PCDHGC4 /// PCDHGC5	protocadherin gamma subfamily A, 1 /// protocadherin gamma subfamily A, 10 /// protocad	NM_002588 /// NM_003735 /// NM_003736 /// NM_014004 /// NM_018912 /// NM_018913 /// NM_	9.65962	8.77982	10.5076	0.543442	1.80001	3.31224
1333	11716425_s_at	26025 /// 5098 /// 56097 /// 56098 /// 56099 /// 56100 /// 56101 /// 56102 /// 56103 //	PCDHGA1 /// PCDHGA10 /// PCDHGA11 /// PCDHGA12 /// PCDHGA2 /// PCDHGA3 /// PCDHGA4 /// PCDHGA5 /// PCDHGA6 /// PCDHGA7 /// PCDHGA8 /// PCDHGA9 /// PCDHGB1 /// PCDHGB2 /// PCDHGB3 /// PCDHGB4 /// PCDHGB5 /// PCDHGB6 /// PCDHGB7 /// PCDHGC3 /// PCDHGC4 /// PCDHGC5	protocadherin gamma subfamily A, 1 /// protocadherin gamma subfamily A, 10 /// protocad	NM_002588 /// NM_003735 /// NM_003736 /// NM_014004 /// NM_018912 /// NM_018913 /// NM_	6.86822	6.86822	6.86822	1	1	1
1334	11716426_x_at	26025 /// 5098 /// 56097 /// 56098 /// 56099 /// 56100 /// 56101 /// 56102 /// 56103 //	PCDHGA1 /// PCDHGA10 /// PCDHGA11 /// PCDHGA12 /// PCDHGA2 /// PCDHGA3 /// PCDHGA4 /// PCDHGA5 /// PCDHGA6 /// PCDHGA7 /// PCDHGA8 /// PCDHGA9 /// PCDHGB1 /// PCDHGB2 /// PCDHGB3 /// PCDHGB4 /// PCDHGB5 /// PCDHGB6 /// PCDHGB7 /// PCDHGC3 /// PCDHGC4 /// PCDHGC5	protocadherin gamma subfamily A, 1 /// protocadherin gamma subfamily A, 10 /// protocad	NM_002588 /// NM_003735 /// NM_003736 /// NM_014004 /// NM_018912 /// NM_018913 /// NM_	9.29881	8.48018	9.89778	0.566982	1.51464	2.67141
1335	11716427_a_at	5443	POMC	proopiomelanocortin	NM_000939 /// NM_001035256	4.64513	4.64513	4.62371	1	0.985266	0.985266
1336	11716428_a_at	11243	PMF1	polyamine-modulated factor 1	NM_007221	7.25927	7.02084	7.19797	0.847664	0.958396	1.13063
1337	11716429_a_at	10713	USP39	ubiquitin specific peptidase 39	NM_006590	8.45735	8.53938	8.48669	1.05851	1.02054	0.964137
1338	11716430_a_at	91252	SLC39A13	solute carrier family 39 (zinc transporter), member 13	NM_001128225 /// NM_152264	8.44708	8.54365	9.10633	1.06922	1.57925	1.47701
1339	11716431_x_at	91252	SLC39A13	solute carrier family 39 (zinc transporter), member 13	NM_001128225 /// NM_152264	8.63145	8.79253	9.28191	1.11812	1.56967	1.40385
1340	11716432_a_at	4331	MNAT1	menage a trois homolog 1, cyclin H assembly factor (Xenopus laevis)	NM_001177963 /// NM_002431	8.51107	8.30461	8.51789	0.866665	1.00474	1.15932
1341	11716433_s_at	79966	SCD5	stearoyl-CoA desaturase 5	NM_001037582 /// NM_024906	8.07716	8.33163	8.84023	1.1929	1.6971	1.42267
1342	11716434_at	79966	SCD5	stearoyl-CoA desaturase 5	NM_001037582 /// NM_024906	4.71745	4.71745	4.71745	1	1	1
1343	11716435_a_at	2889	RAPGEF1	Rap guanine nucleotide exchange factor (GEF) 1	NM_005312 /// NM_198679	7.48242	7.30299	7.7213	0.883056	1.18008	1.33636
1344	11716436_s_at	5885	RAD21	RAD21 homolog (S. pombe)	NM_006265	9.41889	8.79305	8.85026	0.648042	0.674255	1.04045
1345	11716437_a_at	5885	RAD21	RAD21 homolog (S. pombe)	NM_006265	7.63769	7.00073	7.14798	0.643066	0.712171	1.10746
1346	11716438_at	5885	RAD21	RAD21 homolog (S. pombe)	NM_006265	8.43529	7.77027	7.77864	0.630677	0.634346	1.00582
1347	11716439_s_at	6879	TAF7	TAF7 RNA polymerase II, TATA box binding protein (TBP)-associated factor, 55kDa	NM_005642	10.4184	10.9902	10.8764	1.48635	1.37363	0.924166
1348	11716440_s_at	8615	USO1	USO1 vesicle docking protein homolog (yeast)	NM_003715	9.56255	9.44189	9.90101	0.91977	1.2644	1.3747
1349	11716441_at	8615	USO1	USO1 vesicle docking protein homolog (yeast)	NM_003715	8.03892	7.28996	7.63537	0.595031	0.755994	1.27051
1350	11716442_a_at	5441	POLR2L	polymerase (RNA) II (DNA directed) polypeptide L, 7.6kDa	NM_021128	12.3889	10.3218	11.8184	0.238648	0.67338	2.82165
1351	11716443_at	51255	RNF181	ring finger protein 181	NM_016494	10.5722	10.1962	10.6341	0.770552	1.04385	1.35467
1352	11716444_a_at	9817	KEAP1	kelch-like ECH-associated protein 1	NM_012289 /// NM_203500	8.38199	7.43318	8.48241	0.518058	1.07208	2.06943
1353	11716445_s_at	440292 /// 54939 /// 646670 /// 732265	COMMD4 /// LOC440292 /// LOC646670 /// LOC732265	COMM domain containing 4 /// hypothetical protein LOC440292 /// hypothetical protein LO	NM_017828 /// XM_001714437 /// XM_001714460 /// XM_001718522 /// XM_003118667 /// XM_00	10.1508	7.38277	9.12769	0.146805	0.492057	3.35178
1354	11716446_at	11230	PRAF2	PRA1 domain family, member 2	NM_007213	6.23827	6.14424	6.23827	0.936901	1	1.06735
1355	11716447_s_at	1312	COMT	catechol-O-methyltransferase	NM_000754 /// NM_001135161 /// NM_001135162 /// NM_007310	6.33676	6.33676	6.16062	1	0.88507	0.88507
1356	11716448_a_at	53343	NUDT9	nudix (nucleoside diphosphate linked moiety X)-type motif 9	NM_024047 /// NM_198038	9.35056	8.78188	9.41192	0.674237	1.04345	1.5476
1357	11716449_a_at	54606	DDX56	DEAD (Asp-Glu-Ala-Asp) box polypeptide 56	NM_019082	8.68169	7.7266	8.58055	0.515808	0.932294	1.80744
1358	11716450_s_at	23180	RFTN1	raftlin, lipid raft linker 1	NM_015150	8.17742	8.13173	9.0701	0.968825	1.85662	1.91636
1359	11716451_s_at	23180	RFTN1	raftlin, lipid raft linker 1	NM_015150	6.34861	6.20153	6.55232	0.90308	1.15166	1.27525
1360	11716452_a_at	4641	MYO1C	myosin IC	NM_001080779 /// NM_001080950 /// NM_033375	8.14207	7.7428	8.14207	0.758239	1	1.31885
1361	11716453_s_at	4641	MYO1C	myosin IC	NM_001080779 /// NM_001080950 /// NM_033375	9.61009	9.15774	9.60602	0.730851	0.997185	1.36442
1362	11716454_x_at	4641	MYO1C	myosin IC	NM_001080779 /// NM_001080950 /// NM_033375	8.22798	8.29573	8.22798	1.04808	1	0.954127
1363	11716455_at	22836	RHOBTB3	Rho-related BTB domain containing 3	NM_014899	9.09758	9.90523	9.17199	1.75036	1.05294	0.601554
1364	11716456_at	22836	RHOBTB3	Rho-related BTB domain containing 3	NM_014899	6.87643	7.83258	7.11275	1.94013	1.17799	0.60717
1365	11716457_x_at	22836	RHOBTB3	Rho-related BTB domain containing 3	NM_014899	6.87643	7.83267	7.11285	1.94025	1.17806	0.60717
1366	11716458_a_at	60488	MRPS35	mitochondrial ribosomal protein S35	NM_001190864 /// NM_021821	8.80249	8.80249	8.80249	1	1	1
1367	11716459_at	7277	TUBA4A	tubulin, alpha 4a	NM_006000	12.5147	12.7341	12.241	1.16428	0.82722	0.710502
1368	11716460_x_at	7277	TUBA4A	tubulin, alpha 4a	NM_006000	12.4338	12.5917	12.1601	1.11563	0.82722	0.741482
1369	11716461_at	25920	COBRA1	cofactor of BRCA1	NM_015456	8.19122	7.91385	7.9877	0.825092	0.868429	1.05252
1370	11716462_a_at	8625	RFXANK	regulatory factor X-associated ankyrin-containing protein	NM_003721 /// NM_134440	8.5473	7.79144	8.61407	0.592195	1.04737	1.76863
1371	11716463_a_at	57704	GBA2	glucosidase, beta (bile acid) 2	NM_020944	6.89892	6.81369	7.1538	0.942634	1.19323	1.26585
1372	11716464_at	54414	SIAE	sialic acid acetylesterase	NM_170601	5.83693	5.83693	5.97946	1	1.10384	1.10384
1373	11716465_a_at	60491	NIF3L1	NIF3 NGG1 interacting factor 3-like 1 (S. pombe)	NM_001136039 /// NM_001142355 /// NM_001142356 /// NM_021824	8.5192	7.02044	8.23439	0.353857	0.820845	2.31971
1374	11716466_s_at	81689	ISCA1	iron-sulfur cluster assembly 1 homolog (S. cerevisiae)	NM_030940	8.03614	8.03614	7.66173	1	0.771423	0.771423
1375	11716467_x_at	81689	ISCA1	iron-sulfur cluster assembly 1 homolog (S. cerevisiae)	NM_030940	8.98535	8.98535	8.49948	1	0.714069	0.714069
1376	11716468_s_at	81689	ISCA1	iron-sulfur cluster assembly 1 homolog (S. cerevisiae)	NM_030940	8.79494	8.17978	8.3331	0.652859	0.726064	1.11213
1377	11716469_x_at	7381	UQCRB	ubiquinol-cytochrome c reductase binding protein	NM_006294	9.82	9.84728	9.72876	1.01909	0.938713	0.921131
1378	11716470_at	7381	UQCRB	ubiquinol-cytochrome c reductase binding protein	NM_006294	3.85752	3.35795	3.54744	0.707314	0.806594	1.14036
1379	11716471_at	29889	GNL2	guanine nucleotide binding protein-like 2 (nucleolar)	NM_013285	8.55688	9.60763	9.0955	2.07159	1.45257	0.701187
1380	11716472_a_at	5894	RAF1	v-raf-1 murine leukemia viral oncogene homolog 1	NM_002880	8.22798	8.72186	8.4342	1.40822	1.15366	0.819233
1381	11716473_at	9698	PUM1	pumilio homolog 1 (Drosophila)	NM_001020658 /// NM_014676	8.65174	9.35937	9.14827	1.63312	1.41082	0.86388
1382	11716474_a_at	9698	PUM1	pumilio homolog 1 (Drosophila)	NM_001020658 /// NM_014676	8.64108	9.18279	8.82276	1.4557	1.1342	0.779148
1383	11716475_a_at	11171	STRAP	serine/threonine kinase receptor associated protein	NM_007178	10.8357	10.8253	10.8716	0.992845	1.02523	1.03262
1384	11716476_a_at	23367	LARP1	La ribonucleoprotein domain family, member 1	NM_015315	7.5997	7.71133	7.50112	1.08045	0.933953	0.864413
1385	11716477_x_at	23367	LARP1	La ribonucleoprotein domain family, member 1	NM_015315	7.63812	7.66884	7.63812	1.02152	1	0.978934
1386	11716478_s_at	23367	LARP1	La ribonucleoprotein domain family, member 1	NM_015315	11.1274	11.1742	11.1582	1.03295	1.02159	0.989002
1387	11716479_s_at	2162	F13A1	coagulation factor XIII, A1 polypeptide	NM_000129	4.55827	4.88513	4.85479	1.25428	1.22817	0.97919
1388	11716480_a_at	6692	SPINT1	serine peptidase inhibitor, Kunitz type 1	NM_001032367 /// NM_003710 /// NM_181642	5.24151	5.45891	5.15627	1.16264	0.94263	0.810769
1389	11716481_x_at	6692	SPINT1	serine peptidase inhibitor, Kunitz type 1	NM_001032367 /// NM_003710 /// NM_181642	5.35727	5.62916	5.50216	1.20739	1.10565	0.915737
1390	11716482_a_at	2907	GRINA	glutamate receptor, ionotropic, N-methyl D-aspartate-associated protein 1 (glutamate bi	NM_000837 /// NM_001009184	8.45461	8.78464	8.49589	1.25703	1.02903	0.818614
1391	11716483_x_at	2907	GRINA	glutamate receptor, ionotropic, N-methyl D-aspartate-associated protein 1 (glutamate bi	NM_000837 /// NM_001009184	7.79093	8.16571	7.59289	1.29664	0.871732	0.672302
1392	11716484_at	84747	UNC119B	unc-119 homolog B (C. elegans)	NM_001080533	9.77343	10.2529	10.1978	1.39418	1.342	0.962573
1393	11716485_at	11329	STK38	serine/threonine kinase 38	NM_007271	7.01301	6.68965	7.01301	0.799206	1	1.25124
1394	11716486_at	8857	FCGBP	Fc fragment of IgG binding protein	NM_003890	4.43329	4.43329	4.75464	1	1.2495	1.2495
1395	11716487_a_at	79726	WDR59	WD repeat domain 59	NM_030581	8.26089	8.68939	8.85623	1.34584	1.51083	1.12259
1396	11716488_x_at	51604	PIGT	phosphatidylinositol glycan anchor biosynthesis, class T	NM_001184728 /// NM_001184729 /// NM_001184730 /// NM_015937	9.36437	9.80654	9.78938	1.35865	1.34258	0.988177
1397	11716489_a_at	6779	STATH	statherin	NM_001009181 /// NM_003154	3.14742	3.1689	3.14742	1.015	1	0.985222
1398	11716490_a_at	12	SERPINA3	serpin peptidase inhibitor, clade A (alpha-1 antiproteinase, antitrypsin), member 3	NM_001085	4.22217	4.22217	4.22217	1	1	1
1399	11716491_s_at	12	SERPINA3	serpin peptidase inhibitor, clade A (alpha-1 antiproteinase, antitrypsin), member 3	NM_001085	4.28681	4.3553	4.28681	1.04862	1	0.953638
1400	11716492_s_at	10572	SIVA1	SIVA1, apoptosis-inducing factor	NM_006427 /// NM_021709	10.0378	9.28731	9.38687	0.594416	0.636885	1.07145
1401	11716493_a_at	4134	MAP4	microtubule-associated protein 4	NM_001134364 /// NM_002375 /// NM_030885	9.2332	8.63247	8.92524	0.659418	0.807783	1.22499
1402	11716494_a_at	4134	MAP4	microtubule-associated protein 4	NM_001134364 /// NM_002375 /// NM_030885	9.285	9.285	9.285	1	1	1
1403	11716495_a_at	4134	MAP4	microtubule-associated protein 4	NM_001134364 /// NM_002375 /// NM_030885	8.35238	8.09055	7.87582	0.834027	0.71869	0.86171
1404	11716496_s_at	128866	CHMP4B	chromatin modifying protein 4B	NM_176812	7.74479	7.74479	7.74479	1	1	1
1405	11716497_at	128866	CHMP4B	chromatin modifying protein 4B	NM_176812	10.4243	10.162	10.7169	0.833751	1.22483	1.46906
1406	11716498_s_at	11047	ADRM1	adhesion regulating molecule 1	NM_007002 /// NM_175573	11.5211	10.8768	11.1136	0.639805	0.75397	1.17844
1407	11716499_x_at	11047	ADRM1	adhesion regulating molecule 1	NM_007002 /// NM_175573	9.9125	9.58918	9.68211	0.799229	0.852404	1.06653
1408	11716500_a_at	8544	PIR	pirin (iron-binding nuclear protein)	NM_001018109 /// NM_003662	8.28714	7.18481	7.52905	0.465762	0.591277	1.26948
1409	11716501_a_at	1400	CRMP1	collapsin response mediator protein 1	NM_001014809 /// NM_001313	4.43329	4.43329	4.43329	1	1	1
1410	11716502_x_at	1400	CRMP1	collapsin response mediator protein 1	NM_001014809 /// NM_001313	3.66691	3.66691	3.66691	1	1	1
1411	11716503_a_at	1400	CRMP1	collapsin response mediator protein 1	NM_001014809 /// NM_001313	4.82008	4.82008	4.82008	1	1	1
1412	11716504_x_at	1400	CRMP1	collapsin response mediator protein 1	NM_001014809 /// NM_001313	3.47592	3.47592	3.47592	1	1	1
1413	11716505_a_at	8452	CUL3	cullin 3	NM_003590	7.8339	8.1586	8.02164	1.2524	1.13897	0.909433
1414	11716506_s_at	8452	CUL3	cullin 3	NM_003590	10.1089	10.4595	10.2113	1.27505	1.07353	0.841947
1415	11716507_at	8452	CUL3	cullin 3	NM_003590	6.53861	6.21904	6.57072	0.801307	1.0225	1.27605
1416	11716508_at	8452	CUL3	cullin 3	NM_003590	4.37205	3.99352	4.37205	0.769219	1	1.30002
1417	11716509_a_at	10327	AKR1A1	aldo-keto reductase family 1, member A1 (aldehyde reductase)	NM_006066 /// NM_153326	8.73299	8.68939	8.85283	0.97023	1.08661	1.11995
1418	11716510_at	2961	GTF2E2	general transcription factor IIE, polypeptide 2, beta 34kDa	NM_002095	9.55594	10.1466	10.0165	1.50589	1.37612	0.913822
1419	11716511_x_at	23524	SRRM2	serine/arginine repetitive matrix 2	NM_016333	8.12835	8.33759	8.16205	1.15608	1.02363	0.885433
1420	11716512_a_at	23524	SRRM2	serine/arginine repetitive matrix 2	NM_016333	9.72706	10.0332	9.2759	1.23638	0.731454	0.591608
1421	11716513_a_at	4338	MOCS2	molybdenum cofactor synthesis 2	NM_004531 /// NM_176806	8.62482	7.13777	8.52664	0.356743	0.934215	2.61873
1422	11716514_s_at	118	ADD1	adducin 1 (alpha)	NM_001119 /// NM_014189 /// NM_014190 /// NM_176801	9.95637	9.53715	9.83209	0.74783	0.917463	1.22683
1423	11716515_x_at	118	ADD1	adducin 1 (alpha)	NM_001119 /// NM_014189 /// NM_014190 /// NM_176801	10.8731	10.4581	10.7929	0.750043	0.945945	1.26119
1424	11716516_a_at	118	ADD1	adducin 1 (alpha)	NM_001119 /// NM_014189 /// NM_014190 /// NM_176801	5.94493	6.07667	5.9269	1.09561	0.987577	0.901394
1425	11716517_x_at	118	ADD1	adducin 1 (alpha)	NM_001119 /// NM_014189 /// NM_014190 /// NM_176801	5.71331	5.87839	5.62344	1.12123	0.939605	0.838014
1426	11716518_at	79720	VPS37B	vacuolar protein sorting 37 homolog B (S. cerevisiae)	NM_024667	8.28768	8.72225	8.43129	1.35151	1.10466	0.817355
1427	11716519_s_at	56948	SDR39U1	short chain dehydrogenase/reductase family 39U, member 1	NM_020195	7.79545	7.52721	7.79545	0.830327	1	1.20434
1428	11716520_at	11067	C10orf10	chromosome 10 open reading frame 10	NM_007021	9.67538	9.61193	9.08523	0.956974	0.664274	0.69414
1429	11716521_a_at	11067	C10orf10	chromosome 10 open reading frame 10	NM_007021	8.44108	9.28191	7.70989	1.79108	0.602407	0.336336
1430	11716522_x_at	11067	C10orf10	chromosome 10 open reading frame 10	NM_007021	8.1215	8.96233	7.39031	1.79108	0.602407	0.336336
1431	11716523_at	6280	S100A9	S100 calcium binding protein A9	NM_002965	4.99294	6.19954	7.68461	2.30793	6.46062	2.79931
1432	11716524_a_at	5202	PFDN2	prefoldin subunit 2	NM_012394	9.62955	10.3274	10.2571	1.62204	1.54491	0.952449
1433	11716525_a_at	10417	SPON2	spondin 2, extracellular matrix protein	NM_001128325 /// NM_012445	6.50504	6.67224	6.52498	1.12287	1.01392	0.902969
1434	11716526_x_at	10417	SPON2	spondin 2, extracellular matrix protein	NM_001128325 /// NM_012445	5.768	5.92378	5.62396	1.11403	0.904979	0.81235
1435	11716527_a_at	373156	GSTK1	glutathione S-transferase kappa 1	NM_001143679 /// NM_001143680 /// NM_001143681 /// NM_015917	9.78066	8.61584	9.48548	0.446021	0.814971	1.8272
1436	11716528_at	1994	ELAVL1	ELAV (embryonic lethal, abnormal vision, Drosophila)-like 1 (Hu antigen R)	NM_001419	6.37032	6.68407	6.892	1.24293	1.43562	1.15503
1437	11716529_a_at	1994	ELAVL1	ELAV (embryonic lethal, abnormal vision, Drosophila)-like 1 (Hu antigen R)	NM_001419	7.79411	7.36806	7.41075	0.744296	0.766648	1.03003
1438	11716530_at	1994	ELAVL1	ELAV (embryonic lethal, abnormal vision, Drosophila)-like 1 (Hu antigen R)	NM_001419	9.83622	8.92153	9.15438	0.530458	0.623369	1.17515
1439	11716531_at	1994	ELAVL1	ELAV (embryonic lethal, abnormal vision, Drosophila)-like 1 (Hu antigen R)	NM_001419	4.49307	5.08385	5.26166	1.50606	1.7036	1.13116
1440	11716532_a_at	25975	EGFL6	EGF-like-domain, multiple 6	NM_001167890 /// NM_015507	3.12909	3.2634	3.12909	1.09757	1	0.911102
1441	11716533_a_at	5538	PPT1	palmitoyl-protein thioesterase 1	NM_000310 /// NM_001142604	9.28962	8.75889	8.99103	0.692205	0.813047	1.17458
1442	11716534_s_at	5538	PPT1	palmitoyl-protein thioesterase 1	NM_000310 /// NM_001142604	9.594	9.28798	9.5101	0.808871	0.943504	1.16645
1443	11716535_a_at	5538	PPT1	palmitoyl-protein thioesterase 1	NM_000310 /// NM_001142604	7.60462	7.35233	7.45253	0.839563	0.899942	1.07192
1444	11716536_a_at	26099	C1orf144	chromosome 1 open reading frame 144	NM_001114600 /// NM_015609	7.37353	6.46006	6.78255	0.530908	0.663893	1.25049
1445	11716537_s_at	26099	C1orf144	chromosome 1 open reading frame 144	NM_001114600 /// NM_015609	7.11626	6.25232	6.65095	0.549448	0.724316	1.31826
1446	11716538_x_at	26099	C1orf144	chromosome 1 open reading frame 144	NM_001114600 /// NM_015609	7.37353	6.46936	6.84299	0.534339	0.692295	1.29561
1447	11716539_a_at	26099	C1orf144	chromosome 1 open reading frame 144	NM_001114600 /// NM_015609	6.85582	6.85582	6.73441	1	0.919288	0.919288
1448	11716540_a_at	26099	C1orf144	chromosome 1 open reading frame 144	NM_001114600 /// NM_015609	7.44427	6.91281	6.84982	0.691854	0.662297	0.957278
1449	11716541_a_at	5652	PRSS8	protease, serine, 8	NM_002773	5.06661	5.08791	5.06661	1.01487	1	0.985344
1450	11716542_x_at	5652	PRSS8	protease, serine, 8	NM_002773	4.21799	4.35784	4.04356	1.10179	0.886118	0.804255
1451	11716543_a_at	7135	TNNI1	troponin I type 1 (skeletal, slow)	NM_003281	7.61343	7.75979	7.18811	1.10677	0.744672	0.672831
1452	11716544_at	7135	TNNI1	troponin I type 1 (skeletal, slow)	NM_003281	4.99357	4.99357	4.99357	1	1	1
1453	11716545_x_at	5700	PSMC1	proteasome (prosome, macropain) 26S subunit, ATPase, 1	NM_002802	11.1084	10.0192	10.6906	0.470027	0.748539	1.59255
1454	11716546_s_at	10589	DRAP1	DR1-associated protein 1 (negative cofactor 2 alpha)	NM_006442	9.94274	9.57311	10.0982	0.773985	1.11381	1.43906
1455	11716547_s_at	54106	TLR9	toll-like receptor 9	NM_017442	4.86384	5.23079	5.0378	1.28962	1.12815	0.874791
1456	11716548_x_at	2260	FGFR1	fibroblast growth factor receptor 1	NM_001174063 /// NM_001174064 /// NM_001174065 /// NM_001174066 /// NM_001174067 /// NM	8.6575	7.95783	8.393	0.615715	0.832491	1.35207
1457	11716549_s_at	3671	ISLR	immunoglobulin superfamily containing leucine-rich repeat	NM_005545 /// NM_201526	4.64513	4.64513	4.4897	1	0.897866	0.897866
1458	11716550_at	3280	HES1	hairy and enhancer of split 1, (Drosophila)	NM_005524	5.90271	9.50679	6.39506	12.1601	1.40673	0.115685
1459	11716551_s_at	3280	HES1	hairy and enhancer of split 1, (Drosophila)	NM_005524	5.06076	9.82574	6.44559	27.1896	2.61142	0.0960446
1460	11716552_a_at	54839	LRRC49	leucine rich repeat containing 49	NM_017691	6.66524	7.62167	6.85219	1.94051	1.13835	0.586628
1461	11716553_a_at	57414	RHBDD2	rhomboid domain containing 2	NM_001040456 /// NM_001040457	7.99177	8.48848	8.50513	1.41099	1.42737	1.01161
1462	11716554_a_at	3108	HLA-DMA	major histocompatibility complex, class II, DM alpha	NM_006120	7.4073	6.7481	6.71459	0.633231	0.618694	0.977043
1463	11716555_at	84262	PSMG3	proteasome (prosome, macropain) assembly chaperone 3	NM_001134340 /// NM_032302	7.50112	7.50112	7.48889	1	0.991561	0.991561
1464	11716556_a_at	7145	TNS1	tensin 1	NM_022648	5.72098	5.65802	5.65802	0.957294	0.957294	1
1465	11716557_a_at	7145	TNS1	tensin 1	NM_022648	5.62916	5.68026	5.62916	1.03606	1	0.965198
1466	11716558_at	7145	TNS1	tensin 1	NM_022648	5.31574	5.31574	5.31574	1	1	1
1467	11716559_x_at	7145	TNS1	tensin 1	NM_022648	5.73226	5.73226	5.72955	1	0.998122	0.998122
1468	11716560_a_at	29888	STRN4	striatin, calmodulin binding protein 4	NM_001039877 /// NM_013403	6.88246	6.9905	6.9905	1.07776	1.07776	1
1469	11716561_x_at	29888	STRN4	striatin, calmodulin binding protein 4	NM_001039877 /// NM_013403	6.56722	6.60323	6.56722	1.02528	1	0.975348
1470	11716562_at	7965	AIMP2	aminoacyl tRNA synthetase complex-interacting multifunctional protein 2	NM_006303	8.93032	7.47433	8.32115	0.364503	0.655569	1.79853
1471	11716563_s_at	7965	AIMP2	aminoacyl tRNA synthetase complex-interacting multifunctional protein 2	NM_006303	9.60145	7.87132	8.94026	0.301425	0.632358	2.0979
1472	11716564_a_at	10807	SDCCAG3	serologically defined colon cancer antigen 3	NM_001039707 /// NM_001039708 /// NM_006643	8.82062	9.10894	8.89893	1.22122	1.05578	0.864529
1473	11716565_a_at	10807	SDCCAG3	serologically defined colon cancer antigen 3	NM_001039707 /// NM_001039708 /// NM_006643	8.05795	7.9932	8.0489	0.956109	0.993746	1.03936
1474	11716566_a_at	23215	BAT2L2	HLA-B associated transcript 2-like 2	NM_015172	6.36685	6.16447	6.01851	0.869118	0.785488	0.903776
1475	11716567_a_at	23215	BAT2L2	HLA-B associated transcript 2-like 2	NM_015172	9.43559	9.67624	9.53112	1.18152	1.06846	0.904304
1476	11716568_a_at	23215	BAT2L2	HLA-B associated transcript 2-like 2	NM_015172	6.40644	6.38662	6.38662	0.986357	0.986357	1
1477	11716569_at	4854	NOTCH3	notch 3	NM_000435	5.10881	6.55838	6.00039	2.73127	1.8552	0.679246
1478	11716570_a_at	4854	NOTCH3	notch 3	NM_000435	6.77908	7.06993	6.79498	1.22336	1.01108	0.826481
1479	11716571_at	6117	RPA1	replication protein A1, 70kDa	NM_002945	5.99608	6.08733	5.89822	1.06529	0.934419	0.877151
1480	11716572_s_at	6117	RPA1	replication protein A1, 70kDa	NM_002945	10.3871	10.0206	10.2086	0.775632	0.883626	1.13923
1481	11716573_a_at	55818	KDM3A	lysine (K)-specific demethylase 3A	NM_001146688 /// NM_018433	8.04027	9.3651	7.99033	2.50504	0.965979	0.385614
1482	11716574_at	55818	KDM3A	lysine (K)-specific demethylase 3A	NM_001146688 /// NM_018433	10.0071	11.1644	9.72535	2.2303	0.822583	0.368821
1483	11716575_a_at	8030	CCDC6	coiled-coil domain containing 6	NM_005436	3.58901	4.06498	3.35662	1.39085	0.85122	0.612015
[truncated: 47,919 more rows]
